# Supplementary material for: Potential of Dietary HDAC2i in Breast Cancer Patients Receiving PD-1/PD-L1 Inhibitors
Source: Nutrients. 2023 Sep 14;15(18):3984. doi: 10.3390/nu15183984 (PMC10537481; doi:10.3390/nu15183984)
Supplement: Supplementary file 1 [file nutrients-15-03984-s001.zip]

Archive with 1 entries (1 files):
- nutrients-2566013-supplementary.txt
