# Supplementary material for: Potential of Dietary HDAC2i in Breast Cancer Patients Receiving PD-1/PD-L1 Inhibitors
Source: Nutrients. 2023 Sep 14;15(18):3984. doi: 10.3390/nu15183984 (PMC10537481; doi:10.3390/nu15183984)
Supplement: Supplementary file 1 [file nutrients-15-03984-s001.zip › nutrients-2566013-supplementary.txt]

Index	Tissue	Dataset_ID	Sample_ID	T:Tissue;C:Cellline	Cellline_name	Expression_level
1	Adipose-Cancer	GSE2109	GSM137902	T	None	9.324181
2	Adipose-Cancer	GSE66162	GSM1615580	T	None	10.032045
3	Adipose-Cancer	GSE66162	GSM1615582	T	None	9.451211
4	Adipose-Cancer	GSE66162	GSM1615585	T	None	9.328675
5	Adipose-Cancer	GSE66162	GSM1615587	T	None	9.631177
6	Adipose-Cancer	GSE66162	GSM1615602	T	None	9.409391
7	Adipose-Cancer	GSE66162	GSM1615604	T	None	9.413628
8	Adipose-Cancer	GSE66162	GSM1615609	T	None	9.438792
9	Adipose-Cancer	GSE66162	GSM1615613	T	None	9.216746
10	Adipose-Cancer	GSE13506	GSM340488	T	None	9.539159
11	Adipose-Normal	GSE41168	GSM1009760	T	None	9.695229
12	Adipose-Normal	GSE41168	GSM1009772	T	None	9.324181
13	Adipose-Normal	GSE41168	GSM1009776	T	None	9.469642
14	Adipose-Normal	GSE41168	GSM1009800	T	None	9.353147
15	Adipose-Normal	GSE41168	GSM1009804	T	None	9.3706875
16	Adipose-Normal	GSE41168	GSM1009812	T	None	9.554589
17	Adipose-Normal	GSE41168	GSM1009820	T	None	9.521601
18	Adipose-Normal	GSE41168	GSM1009828	T	None	9.503826
19	Adipose-Normal	GSE41168	GSM1009836	T	None	9.481799
20	Adipose-Normal	GSE41168	GSM1009844	T	None	9.396605
21	Adipose-Normal	GSE41168	GSM1009854	T	None	9.605479
22	Adipose-Normal	GSE41168	GSM1009872	T	None	9.525521
23	Adipose-Normal	GSE41168	GSM1009886	T	None	9.5622425
24	Adipose-Normal	GSE43346	GSM1060754	T	None	9.324181
25	Adipose-Normal	GSE7307	GSM175834	T	None	9.247928
26	Adipose-Normal	GSE7307	GSM175835	T	None	9.216746
27	Adipose-Normal	GSE7307	GSM175836	T	None	9.0443945
28	Adipose-Normal	GSE7307	GSM175837	T	None	9.491853
29	Adipose-Normal	GSE7307	GSM175994	T	None	9.139551
30	Adipose-Normal	GSE7307	GSM176027	T	None	8.754888
31	Adipose-Normal	GSE7307	GSM176028	T	None	8.710807
32	Adipose-Normal	GSE7307	GSM176118	T	None	8.774787
33	Adipose-Normal	GSE7307	GSM176119	T	None	8.2946205
34	Adipose-Normal	GSE7307	GSM176121	T	None	8.9008665
35	Adipose-Normal	GSE13506	GSM340489	T	None	9.581201
36	Adipose-Normal	GSE13506	GSM340490	T	None	9.426265
37	Adipose-Normal	GSE13506	GSM340491	T	None	9.73978
38	Adipose-Normal	GSE13506	GSM340492	T	None	9.590587
39	Adipose-Normal	GSE13506	GSM340493	T	None	9.505812
40	Adipose-Normal	GSE13506	GSM340494	T	None	9.726218
41	Adipose-Normal	GSE13506	GSM340495	T	None	9.556506
42	Adipose-Normal	GSE13506	GSM340496	T	None	9.513727
43	Adipose-Normal	GSE13506	GSM340497	T	None	9.333156
44	Adipose-Normal	GSE13506	GSM340498	T	None	9.758224
45	Adipose-Normal	GSE13506	GSM340499	T	None	9.0168085
46	Adipose-Normal	GSE13506	GSM340500	T	None	9.211888
47	Adipose-Normal	GSE13506	GSM340501	T	None	9.73471
48	Adipose-Normal	GSE13506	GSM340502	T	None	9.098032
49	Adipose-Normal	GSE13506	GSM340503	T	None	9.1947565
50	Adipose-Normal	GSE13506	GSM340504	T	None	9.594325
51	Adipose-Normal	GSE13506	GSM340505	T	None	9.098032
52	Adipose-Normal	GSE13506	GSM340506	T	None	9.350939
53	Adipose-Normal	GSE13506	GSM340507	T	None	9.57554
54	Adipose-Normal	GSE13506	GSM340508	T	None	9.264442
55	Adipose-Normal	GSE13506	GSM340509	T	None	9.440869
56	Adipose-Normal	GSE13506	GSM340510	T	None	9.306062
57	Adipose-Normal	GSE13506	GSM340511	T	None	8.826549
58	Adipose-Normal	GSE13506	GSM340512	T	None	9.577429
59	Adipose-Normal	GSE13506	GSM340513	T	None	9.255029
60	Adipose-Normal	GSE13506	GSM340514	T	None	9.535275
61	Adipose-Normal	GSE13506	GSM340515	T	None	9.375039
62	Adipose-Normal	GSE13506	GSM340516	T	None	9.707359
63	Adipose-Normal	GSE13506	GSM340517	T	None	8.864186
64	Adipose-Normal	GSE13506	GSM340518	T	None	8.918863
65	Adipose-Normal	GSE13506	GSM340519	T	None	9.859535
66	Adipose-Normal	GSE13506	GSM340520	T	None	9.52943
67	Adipose-Normal	GSE13506	GSM340521	T	None	9.259744
68	Adipose-Normal	GSE13506	GSM340522	T	None	9.134426
69	Adipose-Normal	GSE13506	GSM340523	T	None	9.328675
70	Adipose-Normal	GSE13506	GSM340524	T	None	9.202124
71	Adipose-Normal	GSE13506	GSM340525	T	None	9.0821495
72	Adipose-Normal	GSE13506	GSM340526	T	None	9.052568
73	Adipose-Normal	GSE13506	GSM340527	T	None	9.407268
74	Adipose-Normal	GSE13506	GSM340528	T	None	9.312883
75	Adipose-Normal	GSE13506	GSM340529	T	None	9.312883
76	Adipose-Normal	GSE13506	GSM340530	T	None	9.527477
77	Adipose-Normal	GSE13506	GSM340531	T	None	9.33539
78	Adipose-Normal	GSE13506	GSM340532	T	None	9.231221
79	Adipose-Normal	GSE13506	GSM340533	T	None	9.100662
80	Adipose-Normal	GSE13506	GSM340534	T	None	9.287712
81	Adipose-Normal	GSE13506	GSM340535	T	None	9.247928
82	Adipose-Normal	GSE13506	GSM340536	T	None	9.264442
83	Adrenal_Gland-Cancer	GSE19776	GSM1094056	T	None	10.768185
84	Adrenal_Gland-Cancer	GSE19776	GSM1094057	T	None	10.414685
85	Adrenal_Gland-Cancer	GSE19776	GSM1094058	T	None	10.988685
86	Adrenal_Gland-Cancer	GSE19776	GSM1094059	T	None	9.668885
87	Adrenal_Gland-Cancer	GSE19776	GSM1094060	T	None	11.506308
88	Adrenal_Gland-Cancer	GSE19776	GSM1094061	T	None	10.02098
89	Adrenal_Gland-Cancer	GSE19776	GSM1094062	T	None	11.1325
90	Adrenal_Gland-Cancer	GSE19776	GSM1094063	T	None	10.418907
91	Adrenal_Gland-Cancer	GSE19776	GSM1094064	T	None	9.920353
92	Adrenal_Gland-Cancer	GSE19776	GSM1094065	T	None	10.905387
93	Adrenal_Gland-Cancer	GSE19776	GSM1094066	T	None	10.290019
94	Adrenal_Gland-Cancer	GSE19776	GSM1094067	T	None	9.612868
95	Adrenal_Gland-Cancer	GSE19776	GSM1094068	T	None	9.611025
96	Adrenal_Gland-Cancer	GSE19776	GSM1094069	T	None	11.202124
97	Adrenal_Gland-Cancer	GSE19776	GSM1094070	T	None	10.328675
98	Adrenal_Gland-Cancer	GSE19776	GSM1094071	T	None	10.156083
99	Adrenal_Gland-Cancer	GSE19776	GSM1094072	T	None	10.631177
100	Adrenal_Gland-Cancer	GSE19776	GSM1094073	T	None	10.433585
101	Adrenal_Gland-Cancer	GSE19776	GSM1094074	T	None	10.336507
102	Adrenal_Gland-Cancer	GSE19776	GSM1094075	T	None	10.502831
103	Adrenal_Gland-Cancer	GSE19776	GSM1094076	T	None	9.779719
104	Adrenal_Gland-Cancer	GSE19776	GSM1094077	T	None	10.934428
105	Adrenal_Gland-Cancer	GSE19776	GSM1094078	T	None	11.553629
106	Adrenal_Gland-Cancer	GSE19776	GSM1094079	T	None	10.718533
107	Adrenal_Gland-Cancer	GSE19776	GSM1094080	T	None	10.777255
108	Adrenal_Gland-Cancer	GSE2109	GSM117754	T	None	9.159871
109	Adrenal_Gland-Cancer	GSE2109	GSM203678	T	None	9.861087
110	Adrenal_Gland-Cancer	GSE8514	GSM211446	T	None	9.385862
111	Adrenal_Gland-Cancer	GSE8514	GSM211451	T	None	9.857981
112	Adrenal_Gland-Cancer	GSE8514	GSM211452	T	None	9.1111355
113	Adrenal_Gland-Cancer	GSE8514	GSM211453	T	None	8.994353
114	Adrenal_Gland-Cancer	GSE8514	GSM211454	T	None	9.317412
115	Adrenal_Gland-Cancer	GSE8514	GSM211455	T	None	7.383704
116	Adrenal_Gland-Cancer	GSE8514	GSM211456	T	None	8.861087
117	Adrenal_Gland-Cancer	GSE8514	GSM211457	T	None	8.668885
118	Adrenal_Gland-Cancer	GSE8514	GSM211458	T	None	9.068778
119	Adrenal_Gland-Cancer	GSE8514	GSM211459	T	None	8.985842
120	Adrenal_Gland-Cancer	GSE8514	GSM211460	T	None	9.3663225
121	Adrenal_Gland-Cancer	GSE2109	GSM38072	T	None	9.566054
122	Adrenal_Gland-Cancer	GSE2109	GSM46946	T	None	9.935165
123	Adrenal_Gland-Cancer	GSE19776	GSM493255	T	None	10.033423
124	Adrenal_Gland-Cancer	GSE19776	GSM493256	T	None	9.6402445
125	Adrenal_Gland-Cancer	GSE19776	GSM493257	T	None	8.618385
126	Adrenal_Gland-Cancer	GSE19776	GSM493258	T	None	9.455327
127	Adrenal_Gland-Cancer	GSE19776	GSM493259	T	None	8.994353
128	Adrenal_Gland-Cancer	GSE19776	GSM493260	T	None	8.870365
129	Adrenal_Gland-Cancer	GSE19776	GSM493261	T	None	9.047124
130	Adrenal_Gland-Cancer	GSE19776	GSM493262	T	None	8.864186
131	Adrenal_Gland-Cancer	GSE19776	GSM493263	T	None	10.032045
132	Adrenal_Gland-Cancer	GSE19776	GSM493264	T	None	9.535275
133	Adrenal_Gland-Cancer	GSE19776	GSM493265	T	None	8.727921
134	Adrenal_Gland-Cancer	GSE19776	GSM493266	T	None	9.636624
135	Adrenal_Gland-Cancer	GSE19776	GSM493267	T	None	8.948367
136	Adrenal_Gland-Cancer	GSE19776	GSM493268	T	None	8.531382
137	Adrenal_Gland-Cancer	GSE19776	GSM493269	T	None	8.495855
138	Adrenal_Gland-Cancer	GSE19776	GSM493270	T	None	8.997179
139	Adrenal_Gland-Cancer	GSE19776	GSM493271	T	None	8.879583
140	Adrenal_Gland-Cancer	GSE19776	GSM493272	T	None	8.915879
141	Adrenal_Gland-Cancer	GSE19776	GSM493273	T	None	9.207014
142	Adrenal_Gland-Cancer	GSE33371	GSM825377	T	None	9.8008995
143	Adrenal_Gland-Cancer	GSE33371	GSM825378	T	None	9.854868
144	Adrenal_Gland-Cancer	GSE33371	GSM825379	T	None	9.675957
145	Adrenal_Gland-Cancer	GSE33371	GSM825380	T	None	9.847057
146	Adrenal_Gland-Cancer	GSE33371	GSM825381	T	None	9.954196
147	Adrenal_Gland-Cancer	GSE33371	GSM825382	T	None	9.971543
148	Adrenal_Gland-Cancer	GSE33371	GSM825383	T	None	10.0223675
149	Adrenal_Gland-Cancer	GSE33371	GSM825384	T	None	9.326429
150	Adrenal_Gland-Cancer	GSE33371	GSM825385	T	None	9.933691
151	Adrenal_Gland-Cancer	GSE33371	GSM825386	T	None	10.144658
152	Adrenal_Gland-Cancer	GSE33371	GSM825387	T	None	10.336507
153	Adrenal_Gland-Cancer	GSE33371	GSM825388	T	None	9.888743
154	Adrenal_Gland-Cancer	GSE33371	GSM825389	T	None	9.962896
155	Adrenal_Gland-Cancer	GSE33371	GSM825390	T	None	9.83605
156	Adrenal_Gland-Cancer	GSE33371	GSM825391	T	None	10.202124
157	Adrenal_Gland-Cancer	GSE33371	GSM825392	T	None	10.1848755
158	Adrenal_Gland-Cancer	GSE33371	GSM825393	T	None	9.962896
159	Adrenal_Gland-Cancer	GSE33371	GSM825394	T	None	10.048487
160	Adrenal_Gland-Cancer	GSE33371	GSM825395	T	None	10.221587
161	Adrenal_Gland-Cancer	GSE33371	GSM825396	T	None	9.73978
162	Adrenal_Gland-Cancer	GSE33371	GSM825397	T	None	9.778077
163	Adrenal_Gland-Cancer	GSE33371	GSM825398	T	None	10.122828
164	Adrenal_Gland-Cancer	GSE33371	GSM825399	T	None	10.415742
165	Adrenal_Gland-Cancer	GSE33371	GSM825400	T	None	10.059344
166	Adrenal_Gland-Cancer	GSE33371	GSM825401	T	None	9.219169
167	Adrenal_Gland-Cancer	GSE33371	GSM825402	T	None	9.766529
168	Adrenal_Gland-Cancer	GSE33371	GSM825403	T	None	10.076816
169	Adrenal_Gland-Cancer	GSE33371	GSM825404	T	None	9.537218
170	Adrenal_Gland-Cancer	GSE33371	GSM825405	T	None	9.113742
171	Adrenal_Gland-Cancer	GSE33371	GSM825406	T	None	10.183636
172	Adrenal_Gland-Cancer	GSE33371	GSM825407	T	None	10.329797
173	Adrenal_Gland-Cancer	GSE33371	GSM825408	T	None	9.228819
174	Adrenal_Gland-Cancer	GSE33371	GSM825409	T	None	9.539159
175	Adrenal_Gland-Cancer	GSE33371	GSM825410	T	None	9.47978
176	Adrenal_Gland-Cancer	GSE33371	GSM825411	T	None	9.642052
177	Adrenal_Gland-Cancer	GSE33371	GSM825412	T	None	10.460456
178	Adrenal_Gland-Cancer	GSE33371	GSM825413	T	None	9.182394
179	Adrenal_Gland-Cancer	GSE33371	GSM825414	T	None	10.182394
180	Adrenal_Gland-Cancer	GSE33371	GSM825415	T	None	8.807355
181	Adrenal_Gland-Cancer	GSE33371	GSM825416	T	None	11.3663225
182	Adrenal_Gland-Cancer	GSE33371	GSM825417	T	None	9.579316
183	Adrenal_Gland-Cancer	GSE33371	GSM825418	T	None	10.589651
184	Adrenal_Gland-Cancer	GSE33371	GSM825419	T	None	9.612868
185	Adrenal_Gland-Cancer	GSE33371	GSM825420	T	None	10.896333
186	Adrenal_Gland-Cancer	GSE33371	GSM825421	T	None	10.23362
187	Adrenal_Gland-Cancer	GSE33371	GSM825422	T	None	11.076816
188	Adrenal_Gland-Cancer	GSE33371	GSM825423	T	None	10.703903
189	Adrenal_Gland-Cancer	GSE33371	GSM825424	T	None	9.761551
190	Adrenal_Gland-Cancer	GSE33371	GSM825425	T	None	11.049168
191	Adrenal_Gland-Cancer	GSE33371	GSM825426	T	None	9.299208
192	Adrenal_Gland-Cancer	GSE33371	GSM825427	T	None	9.337622
193	Adrenal_Gland-Cancer	GSE33371	GSM825428	T	None	9.882643
194	Adrenal_Gland-Cancer	GSE33371	GSM825429	T	None	10.352043
195	Adrenal_Gland-Cancer	GSE33371	GSM825430	T	None	9.992938
196	Adrenal_Gland-Cancer	GSE33371	GSM825431	T	None	10.814583
197	Adrenal_Gland-Normal	GSE43346	GSM1060745	T	None	8.6510515
198	Adrenal_Gland-Normal	GSE8514	GSM211447	T	None	9.245553
199	Adrenal_Gland-Normal	GSE8514	GSM211448	T	None	9.4346285
200	Adrenal_Gland-Normal	GSE8514	GSM211449	T	None	9.3663225
201	Adrenal_Gland-Normal	GSE8514	GSM211450	T	None	9.2946205
202	Adrenal_Gland-Normal	GSE19776	GSM493251	T	None	8.519636
203	Adrenal_Gland-Normal	GSE19776	GSM493252	T	None	9.1369915
204	Adrenal_Gland-Normal	GSE19776	GSM493253	T	None	9.413628
205	Adrenal_Gland-Normal	GSE19776	GSM493254	T	None	8.927778
206	Adrenal_Gland-Normal	GSE33371	GSM825367	T	None	10.076816
207	Adrenal_Gland-Normal	GSE33371	GSM825368	T	None	9.879583
208	Adrenal_Gland-Normal	GSE33371	GSM825369	T	None	10.424167
209	Adrenal_Gland-Normal	GSE33371	GSM825370	T	None	10.257388
210	Adrenal_Gland-Normal	GSE33371	GSM825371	T	None	10.279611
211	Adrenal_Gland-Normal	GSE33371	GSM825372	T	None	10.257388
212	Adrenal_Gland-Normal	GSE33371	GSM825373	T	None	10.112439
213	Adrenal_Gland-Normal	GSE33371	GSM825374	T	None	10.005625
214	Adrenal_Gland-Normal	GSE33371	GSM825375	T	None	9.698705
215	Adrenal_Gland-Normal	GSE33371	GSM825376	T	None	10.3955345
246	Bladder-Cancer	GSE2109	GSM102434	T	None	10.078151
247	Bladder-Cancer	GSE2109	GSM102437	T	None	9.861087
248	Bladder-Cancer	GSE2109	GSM102470	T	None	9.839204
249	Bladder-Cancer	GSE2109	GSM102475	T	None	10.577429
253	Bladder-Cancer	GSE2109	GSM117677	T	None	8.854868
254	Bladder-Cancer	GSE2109	GSM137919	T	None	9.759889
255	Bladder-Cancer	GSE2109	GSM137976	T	None	9.652845
256	Bladder-Cancer	GSE2109	GSM152625	T	None	9.383704
257	Bladder-Cancer	GSE2109	GSM152717	T	None	9.503826
258	Bladder-Cancer	GSE2109	GSM152732	T	None	11.271463
259	Bladder-Cancer	GSE2109	GSM152779	T	None	9.055283
260	Bladder-Cancer	GSE2109	GSM152797	T	None	9.97298
261	Bladder-Cancer	GSE2109	GSM179874	T	None	10.378295
262	Bladder-Cancer	GSE2109	GSM179921	T	None	9.952742
263	Bladder-Cancer	GSE2109	GSM179926	T	None	10.317412
264	Bladder-Cancer	GSE7476	GSM180995	T	None	10.306062
265	Bladder-Cancer	GSE7476	GSM180996	T	None	9.73978
266	Bladder-Cancer	GSE7476	GSM180997	T	None	10.153552
267	Bladder-Cancer	GSE7476	GSM180998	T	None	9.975848
268	Bladder-Cancer	GSE7476	GSM180999	T	None	9.99859
269	Bladder-Cancer	GSE7476	GSM181000	T	None	10.547858
270	Bladder-Cancer	GSE7476	GSM181001	T	None	10.264442
271	Bladder-Cancer	GSE7476	GSM181002	T	None	10.507794
272	Bladder-Cancer	GSE2109	GSM203714	T	None	10.655531
273	Bladder-Cancer	GSE2109	GSM203738	T	None	10.8008995
274	Bladder-Cancer	GSE2109	GSM203753	T	None	10.527477
275	Bladder-Cancer	GSE2109	GSM203793	T	None	9.033423
276	Bladder-Cancer	GSE2109	GSM231906	T	None	9.768185
277	Bladder-Cancer	GSE2109	GSM46920	T	None	9.97871
278	Bladder-Cancer	GSE2109	GSM53030	T	None	9.920353
279	Bladder-Cancer	GSE2109	GSM53097	T	None	9.726218
280	Bladder-Cancer	GSE2109	GSM53117	T	None	9.710807
281	Bladder-Cancer	GSE2109	GSM53137	T	None	10.511753
282	Bladder-Cancer	GSE2109	GSM53139	T	None	10.037547
283	Bladder-Cancer	GSE30522	GSM756939	T	None	10.084808
284	Bladder-Cancer	GSE30522	GSM756940	T	None	12.040632
285	Bladder-Cancer	GSE2109	GSM76532	T	None	10.909893
286	Bladder-Cancer	GSE31189	GSM773124	T	None	8.731319
287	Bladder-Cancer	GSE31189	GSM773125	T	None	8.238404
288	Bladder-Cancer	GSE31189	GSM773126	T	None	7.820179
289	Bladder-Cancer	GSE31189	GSM773127	T	None	8.149747
290	Bladder-Cancer	GSE31189	GSM773128	T	None	9.100662
291	Bladder-Cancer	GSE31189	GSM773129	T	None	8.426265
292	Bladder-Cancer	GSE31189	GSM773130	T	None	8.238404
293	Bladder-Cancer	GSE31189	GSM773131	T	None	10.510764
294	Bladder-Cancer	GSE31189	GSM773132	T	None	8.413628
295	Bladder-Cancer	GSE31189	GSM773133	T	None	6.768184
296	Bladder-Cancer	GSE31189	GSM773134	T	None	9.821774
297	Bladder-Cancer	GSE31189	GSM773135	T	None	9.6510515
298	Bladder-Cancer	GSE31189	GSM773136	T	None	9.6564245
299	Bladder-Cancer	GSE31189	GSM773137	T	None	10.008429
300	Bladder-Cancer	GSE31189	GSM773138	T	None	9.113742
301	Bladder-Cancer	GSE31189	GSM773139	T	None	9.40088
302	Bladder-Cancer	GSE31189	GSM773140	T	None	8.038919
303	Bladder-Cancer	GSE31189	GSM773141	T	None	9.226412
304	Bladder-Cancer	GSE31189	GSM773142	T	None	9.2526655
305	Bladder-Cancer	GSE31189	GSM773143	T	None	9.317412
306	Bladder-Cancer	GSE31189	GSM773144	T	None	8.721099
307	Bladder-Cancer	GSE31189	GSM773145	T	None	9.033423
308	Bladder-Cancer	GSE31189	GSM773146	T	None	9.030667
309	Bladder-Cancer	GSE31189	GSM773147	T	None	9.330916
310	Bladder-Cancer	GSE31189	GSM773148	T	None	8.778077
311	Bladder-Cancer	GSE31189	GSM773149	T	None	8.985842
312	Bladder-Cancer	GSE31189	GSM773150	T	None	10.63753
313	Bladder-Cancer	GSE31189	GSM773151	T	None	9.087462
314	Bladder-Cancer	GSE31189	GSM773152	T	None	9.761551
315	Bladder-Cancer	GSE31189	GSM773153	T	None	9.403012
316	Bladder-Cancer	GSE31189	GSM773154	T	None	10.383704
317	Bladder-Cancer	GSE31189	GSM773155	T	None	9.40088
318	Bladder-Cancer	GSE31189	GSM773156	T	None	8.826549
319	Bladder-Cancer	GSE31189	GSM773157	T	None	8.511753
320	Bladder-Cancer	GSE31189	GSM773158	T	None	9.216746
321	Bladder-Cancer	GSE31189	GSM773159	T	None	9.560333
322	Bladder-Cancer	GSE31189	GSM773160	T	None	9.554589
323	Bladder-Cancer	GSE31189	GSM773161	T	None	11.231221
324	Bladder-Cancer	GSE31189	GSM773162	T	None	9.179909
325	Bladder-Cancer	GSE31189	GSM773163	T	None	9.1848755
326	Bladder-Cancer	GSE31189	GSM773164	T	None	10.008429
327	Bladder-Cancer	GSE31189	GSM773165	T	None	9.612868
328	Bladder-Cancer	GSE31189	GSM773166	T	None	9.808964
329	Bladder-Cancer	GSE31189	GSM773167	T	None	9.541097
330	Bladder-Cancer	GSE31189	GSM773168	T	None	9.748193
331	Bladder-Cancer	GSE31189	GSM773169	T	None	9.477758
332	Bladder-Cancer	GSE31189	GSM773170	T	None	9.681238
333	Bladder-Cancer	GSE31189	GSM773171	T	None	10.195988
334	Bladder-Cancer	GSE31189	GSM773172	T	None	9.219169
335	Bladder-Cancer	GSE31189	GSM773173	T	None	10.032045
336	Bladder-Cancer	GSE31189	GSM773174	T	None	9.776433
337	Bladder-Cancer	GSE31189	GSM773175	T	None	8.326429
338	Bladder-Cancer	GSE31684	GSM786491	T	None	10.409391
339	Bladder-Cancer	GSE31684	GSM786492	T	None	10.107217
340	Bladder-Cancer	GSE31684	GSM786493	T	None	11.377211
341	Bladder-Cancer	GSE31684	GSM786494	T	None	11.040975
342	Bladder-Cancer	GSE31684	GSM786495	T	None	11.273795
343	Bladder-Cancer	GSE31684	GSM786496	T	None	10.62022
344	Bladder-Cancer	GSE31684	GSM786497	T	None	10.526499
345	Bladder-Cancer	GSE31684	GSM786498	T	None	11.320236
346	Bladder-Cancer	GSE31684	GSM786499	T	None	11.437752
347	Bladder-Cancer	GSE31684	GSM786500	T	None	10.451211
348	Bladder-Cancer	GSE31684	GSM786501	T	None	10.0633955
349	Bladder-Cancer	GSE31684	GSM786502	T	None	11.064743
350	Bladder-Cancer	GSE31684	GSM786503	T	None	9.917372
351	Bladder-Cancer	GSE31684	GSM786504	T	None	10.249113
352	Bladder-Cancer	GSE31684	GSM786505	T	None	10.801708
353	Bladder-Cancer	GSE31684	GSM786506	T	None	10.40088
354	Bladder-Cancer	GSE31684	GSM786507	T	None	11.299781
355	Bladder-Cancer	GSE31684	GSM786508	T	None	10.831307
356	Bladder-Cancer	GSE31684	GSM786509	T	None	10.554589
357	Bladder-Cancer	GSE31684	GSM786510	T	None	10.754888
358	Bladder-Cancer	GSE31684	GSM786511	T	None	10.2300205
359	Bladder-Cancer	GSE31684	GSM786512	T	None	10.213104
360	Bladder-Cancer	GSE31684	GSM786513	T	None	10.41257
361	Bladder-Cancer	GSE31684	GSM786514	T	None	10.036174
362	Bladder-Cancer	GSE31684	GSM786515	T	None	10.809768
363	Bladder-Cancer	GSE31684	GSM786516	T	None	10.467606
364	Bladder-Cancer	GSE31684	GSM786517	T	None	10.63934
365	Bladder-Cancer	GSE31684	GSM786518	T	None	10.13571
366	Bladder-Cancer	GSE31684	GSM786519	T	None	10.350939
367	Bladder-Cancer	GSE31684	GSM786520	T	None	10.735556
368	Bladder-Cancer	GSE31684	GSM786521	T	None	12.129605
369	Bladder-Cancer	GSE31684	GSM786522	T	None	10.56415
370	Bladder-Cancer	GSE31684	GSM786523	T	None	9.874981
371	Bladder-Cancer	GSE31684	GSM786524	T	None	10.002815
372	Bladder-Cancer	GSE31684	GSM786525	T	None	10.53333
373	Bladder-Cancer	GSE31684	GSM786526	T	None	10.802516
374	Bladder-Cancer	GSE31684	GSM786527	T	None	11.442425
375	Bladder-Cancer	GSE31684	GSM786528	T	None	10.812178
376	Bladder-Cancer	GSE31684	GSM786529	T	None	11.080152
377	Bladder-Cancer	GSE31684	GSM786530	T	None	10.266787
378	Bladder-Cancer	GSE31684	GSM786531	T	None	10.498849
379	Bladder-Cancer	GSE31684	GSM786532	T	None	11.608717
380	Bladder-Cancer	GSE31684	GSM786533	T	None	8.982993
381	Bladder-Cancer	GSE31684	GSM786534	T	None	10.095397
382	Bladder-Cancer	GSE31684	GSM786535	T	None	9.797662
383	Bladder-Cancer	GSE31684	GSM786536	T	None	10.3955345
384	Bladder-Cancer	GSE31684	GSM786537	T	None	10.385862
385	Bladder-Cancer	GSE31684	GSM786538	T	None	10.938845
386	Bladder-Cancer	GSE31684	GSM786539	T	None	10.80655
387	Bladder-Cancer	GSE31684	GSM786540	T	None	10.947637
388	Bladder-Cancer	GSE31684	GSM786541	T	None	10.40088
389	Bladder-Cancer	GSE31684	GSM786542	T	None	9.9128895
390	Bladder-Cancer	GSE31684	GSM786543	T	None	9.98014
391	Bladder-Cancer	GSE31684	GSM786544	T	None	10.618385
392	Bladder-Cancer	GSE31684	GSM786545	T	None	10.127995
393	Bladder-Cancer	GSE31684	GSM786546	T	None	10.062046
394	Bladder-Cancer	GSE31684	GSM786547	T	None	11.000704
395	Bladder-Cancer	GSE31684	GSM786548	T	None	10.182394
396	Bladder-Cancer	GSE31684	GSM786549	T	None	10.226412
397	Bladder-Cancer	GSE31684	GSM786550	T	None	11.027215
398	Bladder-Cancer	GSE31684	GSM786551	T	None	10.4625025
399	Bladder-Cancer	GSE31684	GSM786552	T	None	9.594325
400	Bladder-Cancer	GSE31684	GSM786553	T	None	10.034799
401	Bladder-Cancer	GSE31684	GSM786554	T	None	10.803324
402	Bladder-Cancer	GSE31684	GSM786555	T	None	10.338737
403	Bladder-Cancer	GSE31684	GSM786556	T	None	10.154819
404	Bladder-Cancer	GSE31684	GSM786557	T	None	10.611947
405	Bladder-Cancer	GSE31684	GSM786558	T	None	10.580258
406	Bladder-Cancer	GSE31684	GSM786559	T	None	10.60733
407	Bladder-Cancer	GSE31684	GSM786560	T	None	10.213104
408	Bladder-Cancer	GSE31684	GSM786561	T	None	10.118941
409	Bladder-Cancer	GSE31684	GSM786562	T	None	10.0539255
410	Bladder-Cancer	GSE31684	GSM786563	T	None	10.380461
411	Bladder-Cancer	GSE31684	GSM786564	T	None	11.475734
412	Bladder-Cancer	GSE31684	GSM786565	T	None	11.027906
413	Bladder-Cancer	GSE31684	GSM786566	T	None	10.72707
414	Bladder-Cancer	GSE31684	GSM786567	T	None	9.465567
415	Bladder-Cancer	GSE31684	GSM786568	T	None	10.874213
416	Bladder-Cancer	GSE31684	GSM786569	T	None	10.868051
417	Bladder-Cancer	GSE31684	GSM786570	T	None	9.473705
418	Bladder-Cancer	GSE31684	GSM786571	T	None	9.688251
419	Bladder-Cancer	GSE31684	GSM786572	T	None	9.882643
420	Bladder-Cancer	GSE31684	GSM786573	T	None	9.824959
421	Bladder-Cancer	GSE31684	GSM786574	T	None	11.046442
422	Bladder-Cancer	GSE31684	GSM786575	T	None	10.809768
423	Bladder-Cancer	GSE31684	GSM786576	T	None	11.040975
424	Bladder-Cancer	GSE31684	GSM786577	T	None	9.878051
425	Bladder-Cancer	GSE31684	GSM786578	T	None	10.210671
426	Bladder-Cancer	GSE31684	GSM786579	T	None	10.816983
427	Bladder-Cancer	GSE31684	GSM786580	T	None	11.80655
428	Bladder-Cancer	GSE31684	GSM786581	T	None	10.478769
429	Bladder-Cancer	GSE31684	GSM786582	T	None	9.773139
430	Bladder-Cancer	GSE31684	GSM786583	T	None	10.779719
433	Bladder-Cancer	GSE2109	GSM88993	T	None	10.192293
434	Bladder-Cancer	GSE2109	GSM89048	T	None	10.75739
435	Bladder-Cancer	GSE2109	GSM89073	T	None	9.33539
436	Bladder-Normal	GSE43346	GSM1060746	T	None	9.988685
437	Bladder-Normal	GSE7307	GSM176279	T	None	9.011228
438	Bladder-Normal	GSE7307	GSM176280	T	None	9.027906
439	Bladder-Normal	GSE7307	GSM176428	T	None	9.245553
440	Bladder-Normal	GSE7307	GSM176429	T	None	9.221587
441	Bladder-Normal	GSE7307	GSM176430	T	None	9.139551
442	Bladder-Normal	GSE7476	GSM180991	T	None	9.41996
443	Bladder-Normal	GSE7476	GSM180992	T	None	9.95565
444	Bladder-Normal	GSE7476	GSM180993	T	None	9.162392
445	Bladder-Normal	GSE7476	GSM180994	T	None	10.437752
446	Bladder-Normal	GSE11783	GSM298203	T	None	9.799282
447	Bladder-Normal	GSE11783	GSM298204	T	None	9.942514
448	Bladder-Normal	GSE11783	GSM298212	T	None	10.02098
449	Bladder-Normal	GSE11783	GSM298215	T	None	10.0754795
450	Bladder-Normal	GSE11783	GSM298216	T	None	9.97728
451	Bladder-Normal	GSE11783	GSM298217	T	None	9.960002
452	Bladder-Normal	GSE30522	GSM756935	T	None	10.748193
453	Bladder-Normal	GSE30522	GSM756936	T	None	10.41257
454	Bladder-Normal	GSE30522	GSM756937	T	None	10.007028
455	Bladder-Normal	GSE31189	GSM773176	T	None	7.011227
456	Bladder-Normal	GSE31189	GSM773177	T	None	8.388018
457	Bladder-Normal	GSE31189	GSM773178	T	None	8.087462
458	Bladder-Normal	GSE31189	GSM773179	T	None	7.2761245
459	Bladder-Normal	GSE31189	GSM773180	T	None	8.903882
460	Bladder-Normal	GSE31189	GSM773181	T	None	8.611025
461	Bladder-Normal	GSE31189	GSM773182	T	None	8.982993
462	Bladder-Normal	GSE31189	GSM773183	T	None	8.751544
463	Bladder-Normal	GSE31189	GSM773184	T	None	8.558421
464	Bladder-Normal	GSE31189	GSM773185	T	None	7.748193
465	Bladder-Normal	GSE31189	GSM773186	T	None	9.1947565
466	Bladder-Normal	GSE31189	GSM773187	T	None	8.83289
467	Bladder-Normal	GSE31189	GSM773188	T	None	8.098032
468	Bladder-Normal	GSE31189	GSM773189	T	None	9.315149
469	Bladder-Normal	GSE31189	GSM773190	T	None	9.471675
470	Bladder-Normal	GSE31189	GSM773191	T	None	8.784635
471	Bladder-Normal	GSE31189	GSM773192	T	None	7.768184
472	Bladder-Normal	GSE31189	GSM773193	T	None	7.2094536
473	Bladder-Normal	GSE31189	GSM773194	T	None	9.84549
474	Bladder-Normal	GSE31189	GSM773195	T	None	10.55267
475	Bladder-Normal	GSE31189	GSM773196	T	None	9.643856
476	Bladder-Normal	GSE31189	GSM773197	T	None	9.103288
477	Bladder-Normal	GSE31189	GSM773198	T	None	9.310613
478	Bladder-Normal	GSE31189	GSM773199	T	None	9.35975
479	Bladder-Normal	GSE31189	GSM773200	T	None	10.40088
480	Bladder-Normal	GSE31189	GSM773201	T	None	9.837628
481	Bladder-Normal	GSE31189	GSM773202	T	None	9.283089
482	Bladder-Normal	GSE31189	GSM773203	T	None	9.405142
483	Bladder-Normal	GSE31189	GSM773204	T	None	10.283089
484	Bladder-Normal	GSE31189	GSM773205	T	None	8.879583
485	Bladder-Normal	GSE31189	GSM773206	T	None	8.854868
486	Bladder-Normal	GSE31189	GSM773207	T	None	9.030667
487	Bladder-Normal	GSE31189	GSM773208	T	None	8.696967
488	Bladder-Normal	GSE31189	GSM773209	T	None	8.867279
489	Bladder-Normal	GSE31189	GSM773210	T	None	10.353147
490	Bladder-Normal	GSE31189	GSM773211	T	None	10.58684
491	Bladder-Normal	GSE31189	GSM773212	T	None	9.647458
492	Bladder-Normal	GSE31189	GSM773213	T	None	9.988685
493	Bladder-Normal	GSE31189	GSM773214	T	None	10.171177
494	Bladder-Normal	GSE31189	GSM773215	T	None	9.9008665
719	Blood-Cancer	GSE4588	GSM101869	T	None	8.689998
720	Blood-Cancer	GSE2109	GSM102457	T	None	9.698705
721	Blood-Cancer	GSE2109	GSM102466	T	None	8.768185
722	Blood-Cancer	GSE2109	GSM102514	T	None	8.982993
737	Blood-Cancer	GSE42040	GSM1030962	T	None	10.501837
738	Blood-Cancer	GSE42040	GSM1030963	T	None	9.815383
739	Blood-Cancer	GSE42040	GSM1030964	T	None	10.256208
740	Blood-Cancer	GSE42040	GSM1030965	T	None	10.145932
741	Blood-Cancer	GSE42040	GSM1030966	T	None	8.870365
742	Blood-Cancer	GSE42040	GSM1030967	T	None	9.84235
743	Blood-Cancer	GSE42040	GSM1030968	T	None	9.157347
744	Blood-Cancer	GSE42040	GSM1030969	T	None	10.356452
745	Blood-Cancer	GSE42040	GSM1030970	T	None	9.896333
746	Blood-Cancer	GSE42040	GSM1030971	T	None	9.579316
747	Blood-Cancer	GSE42040	GSM1030972	T	None	9.971543
748	Blood-Cancer	GSE42040	GSM1030973	T	None	9.509775
749	Blood-Cancer	GSE42040	GSM1030974	T	None	9.766529
750	Blood-Cancer	GSE42040	GSM1030975	T	None	8.804131
751	Blood-Cancer	GSE42040	GSM1030976	T	None	9.3663225
752	Blood-Cancer	GSE42040	GSM1030977	T	None	10.0223675
753	Blood-Cancer	GSE42040	GSM1030978	T	None	9.383704
754	Blood-Cancer	GSE42040	GSM1030979	T	None	9.283089
755	Blood-Cancer	GSE42040	GSM1030980	T	None	9.417852
756	Blood-Cancer	GSE42040	GSM1030981	T	None	9.057992
757	Blood-Cancer	GSE42040	GSM1030982	T	None	9.751544
758	Blood-Cancer	GSE42040	GSM1030983	T	None	9.55267
759	Blood-Cancer	GSE42040	GSM1030984	T	None	9.864186
760	Blood-Cancer	GSE42040	GSM1030985	T	None	8.997179
761	Blood-Cancer	GSE42040	GSM1030986	T	None	9.211888
762	Blood-Cancer	GSE42040	GSM1030987	T	None	9.808964
763	Blood-Cancer	GSE42040	GSM1030988	T	None	10.264442
764	Blood-Cancer	GSE42040	GSM1030989	T	None	10.005625
765	Blood-Cancer	GSE42040	GSM1030990	T	None	9.030667
766	Blood-Cancer	GSE42040	GSM1030991	T	None	9.748193
767	Blood-Cancer	GSE42040	GSM1030992	T	None	10.13571
768	Blood-Cancer	GSE42040	GSM1030993	T	None	10.16365
769	Blood-Cancer	GSE42040	GSM1030994	T	None	9.726218
770	Blood-Cancer	GSE42040	GSM1030995	T	None	10.398744
771	Blood-Cancer	GSE42040	GSM1030996	T	None	9.638436
772	Blood-Cancer	GSE42040	GSM1030997	T	None	9.612868
773	Blood-Cancer	GSE42040	GSM1030998	T	None	9.312883
774	Blood-Cancer	GSE42040	GSM1030999	T	None	9.571753
775	Blood-Cancer	GSE42040	GSM1031000	T	None	9.6402445
776	Blood-Cancer	GSE42040	GSM1031001	T	None	9.588715
777	Blood-Cancer	GSE42040	GSM1031002	T	None	9.721099
778	Blood-Cancer	GSE42040	GSM1031003	T	None	10.293471
779	Blood-Cancer	GSE42040	GSM1031004	T	None	9.787903
780	Blood-Cancer	GSE42040	GSM1031005	T	None	8.4998455
781	Blood-Cancer	GSE42040	GSM1031006	T	None	9.02514
782	Blood-Cancer	GSE42040	GSM1031007	T	None	9.451211
783	Blood-Cancer	GSE42040	GSM1031008	T	None	10.121533
784	Blood-Cancer	GSE42040	GSM1031009	T	None	9.981567
785	Blood-Cancer	GSE42040	GSM1031010	T	None	9.899357
786	Blood-Cancer	GSE42040	GSM1031011	T	None	9.856425
787	Blood-Cancer	GSE42040	GSM1031012	T	None	10.143383
788	Blood-Cancer	GSE42040	GSM1031013	T	None	9.475734
789	Blood-Cancer	GSE42040	GSM1031014	T	None	9.738092
790	Blood-Cancer	GSE42040	GSM1031015	T	None	9.159871
791	Blood-Cancer	GSE42040	GSM1031016	T	None	10.26092
792	Blood-Cancer	GSE42040	GSM1031017	T	None	9.6510515
793	Blood-Cancer	GSE42040	GSM1031018	T	None	10.04029
794	Blood-Cancer	GSE42040	GSM1031019	T	None	9.503826
795	Blood-Cancer	GSE42040	GSM1031020	T	None	10.672425
796	Blood-Cancer	GSE42040	GSM1031021	T	None	10.245553
797	Blood-Cancer	GSE42040	GSM1031022	T	None	10.112439
798	Blood-Cancer	GSE42040	GSM1031023	T	None	10.459432
799	Blood-Cancer	GSE42040	GSM1031024	T	None	9.753217
800	Blood-Cancer	GSE42040	GSM1031025	T	None	9.7565565
801	Blood-Cancer	GSE42040	GSM1031026	T	None	9.939579
802	Blood-Cancer	GSE42040	GSM1031027	T	None	9.0821495
803	Blood-Cancer	GSE42040	GSM1031028	T	None	9.317412
804	Blood-Cancer	GSE42040	GSM1031029	T	None	9.948367
805	Blood-Cancer	GSE42040	GSM1031030	T	None	9.259744
806	Blood-Cancer	GSE42040	GSM1031031	T	None	9.840778
807	Blood-Cancer	GSE42040	GSM1031032	T	None	9.627534
808	Blood-Cancer	GSE42040	GSM1031033	T	None	10.048487
809	Blood-Cancer	GSE42040	GSM1031034	T	None	10.360847
810	Blood-Cancer	GSE42040	GSM1031035	T	None	10.558421
811	Blood-Cancer	GSE42040	GSM1031036	T	None	10.122828
812	Blood-Cancer	GSE42040	GSM1031037	T	None	10.059344
813	Blood-Cancer	GSE42040	GSM1031038	T	None	9.665336
814	Blood-Cancer	GSE42040	GSM1031039	T	None	9.403012
815	Blood-Cancer	GSE42040	GSM1031040	T	None	9.209454
816	Blood-Cancer	GSE42064	GSM1031831	T	None	10.745674
817	Blood-Cancer	GSE42064	GSM1031832	T	None	10.455327
818	Blood-Cancer	GSE42064	GSM1031833	T	None	9.824959
819	Blood-Cancer	GSE42064	GSM1031834	T	None	10.702172
820	Blood-Cancer	GSE42064	GSM1031835	T	None	10.1649065
821	Blood-Cancer	GSE42064	GSM1031836	T	None	10.667111
822	Blood-Cancer	GSE42064	GSM1031837	T	None	10.325305
823	Blood-Cancer	GSE42064	GSM1031838	T	None	10.911392
824	Blood-Cancer	GSE42064	GSM1031839	T	None	10.45018
825	Blood-Cancer	GSE42064	GSM1031840	T	None	11.256208
826	Blood-Cancer	GSE42064	GSM1031841	T	None	10.616549
827	Blood-Cancer	GSE42064	GSM1031842	T	None	10.378295
828	Blood-Cancer	GSE42064	GSM1031843	T	None	10.072803
829	Blood-Cancer	GSE42064	GSM1031844	T	None	10.858758
830	Blood-Cancer	GSE42064	GSM1031845	T	None	11.02098
831	Blood-Cancer	GSE42064	GSM1031846	T	None	10.926296
832	Blood-Cancer	GSE42064	GSM1031847	T	None	10.56415
833	Blood-Cancer	GSE42064	GSM1031848	T	None	10.809768
834	Blood-Cancer	GSE42064	GSM1031849	T	None	10.720244
835	Blood-Cancer	GSE42064	GSM1031850	T	None	11.058668
836	Blood-Cancer	GSE42064	GSM1031851	T	None	10.483816
837	Blood-Cancer	GSE42064	GSM1031852	T	None	10.152285
838	Blood-Cancer	GSE42064	GSM1031853	T	None	10.388018
839	Blood-Cancer	GSE42064	GSM1031854	T	None	10.525521
840	Blood-Cancer	GSE42064	GSM1031855	T	None	10.538189
841	Blood-Cancer	GSE42064	GSM1031856	T	None	9.865733
842	Blood-Cancer	GSE42064	GSM1031857	T	None	10.764872
843	Blood-Cancer	GSE42064	GSM1031858	T	None	10.451211
844	Blood-Cancer	GSE42064	GSM1031859	T	None	10.884933
845	Blood-Cancer	GSE42064	GSM1031860	T	None	10.205793
846	Blood-Cancer	GSE42064	GSM1031861	T	None	10.543999
847	Blood-Cancer	GSE42064	GSM1031862	T	None	10.675957
848	Blood-Cancer	GSE42064	GSM1031863	T	None	10.303781
849	Blood-Cancer	GSE42064	GSM1031864	T	None	11.032735
850	Blood-Cancer	GSE42064	GSM1031865	T	None	10.2946205
851	Blood-Cancer	GSE42064	GSM1031866	T	None	10.820976
852	Blood-Cancer	GSE42064	GSM1031867	T	None	10.985842
853	Blood-Cancer	GSE42064	GSM1031868	T	None	10.625709
918	Blood-Cancer	GSE44337	GSM1083475	T	None	8.939579
919	Blood-Cancer	GSE44337	GSM1083476	T	None	10.015415
920	Blood-Cancer	GSE44337	GSM1083477	T	None	9.283089
921	Blood-Cancer	GSE44337	GSM1083478	T	None	9.228819
922	Blood-Cancer	GSE44337	GSM1083479	T	None	9.084808
923	Blood-Cancer	GSE44337	GSM1083480	T	None	9.333156
924	Blood-Cancer	GSE44337	GSM1083481	T	None	9.328675
925	Blood-Cancer	GSE44337	GSM1083482	T	None	9.038919
926	Blood-Cancer	GSE44337	GSM1083483	T	None	9.513727
929	Blood-Cancer	GSE45736	GSM1113422	T	None	10.151016
930	Blood-Cancer	GSE45736	GSM1113423	T	None	10.329797
931	Blood-Cancer	GSE45736	GSM1113424	T	None	9.948367
932	Blood-Cancer	GSE46170	GSM1125352	T	None	10.369597
933	Blood-Cancer	GSE46170	GSM1125353	T	None	9.3014965
934	Blood-Cancer	GSE46170	GSM1125354	T	None	9.714246
935	Blood-Cancer	GSE46170	GSM1125355	T	None	9.493855
936	Blood-Cancer	GSE46170	GSM1125356	T	None	9.539159
937	Blood-Cancer	GSE46170	GSM1125357	T	None	9.991522
938	Blood-Cancer	GSE46170	GSM1125358	T	None	9.899357
939	Blood-Cancer	GSE46170	GSM1125359	T	None	8.748193
940	Blood-Cancer	GSE46170	GSM1125360	T	None	9.873445
941	Blood-Cancer	GSE46170	GSM1125361	T	None	10.577429
942	Blood-Cancer	GSE46170	GSM1125362	T	None	10.793603
943	Blood-Cancer	GSE46170	GSM1125363	T	None	10.577429
944	Blood-Cancer	GSE46170	GSM1125364	T	None	11.398744
945	Blood-Cancer	GSE46170	GSM1125365	T	None	10.9128895
946	Blood-Cancer	GSE46170	GSM1125366	T	None	11.085472
947	Blood-Cancer	GSE46170	GSM1125367	T	None	10.641149
948	Blood-Cancer	GSE46170	GSM1125368	T	None	10.310613
949	Blood-Cancer	GSE46170	GSM1125369	T	None	10.251482
950	Blood-Cancer	GSE46170	GSM1125370	T	None	11.0754795
951	Blood-Cancer	GSE46170	GSM1125372	T	None	10.962173
952	Blood-Cancer	GSE46170	GSM1125373	T	None	11.340962
953	Blood-Cancer	GSE46170	GSM1125374	T	None	10.825754
954	Blood-Cancer	GSE46170	GSM1125375	T	None	10.931477
955	Blood-Cancer	GSE46170	GSM1125376	T	None	10.866507
956	Blood-Cancer	GSE46170	GSM1125377	T	None	10.851749
957	Blood-Cancer	GSE46170	GSM1125378	T	None	9.647458
958	Blood-Cancer	GSE46170	GSM1125383	T	None	10.667111
959	Blood-Cancer	GSE46170	GSM1125384	T	None	11.110483
960	Blood-Cancer	GSE46170	GSM1125386	T	None	10.837628
961	Blood-Cancer	GSE46170	GSM1125387	T	None	10.829722
962	Blood-Cancer	GSE46170	GSM1125388	T	None	10.567005
963	Blood-Cancer	GSE46819	GSM1138793	T	None	9.296916
964	Blood-Cancer	GSE46819	GSM1138794	T	None	9.824959
965	Blood-Cancer	GSE46819	GSM1138795	T	None	9.569856
966	Blood-Cancer	GSE46819	GSM1138796	T	None	9.247928
967	Blood-Cancer	GSE46819	GSM1138797	T	None	9.207014
968	Blood-Cancer	GSE46819	GSM1138798	T	None	9.42836
969	Blood-Cancer	GSE46819	GSM1138799	T	None	8.951284
970	Blood-Cancer	GSE46819	GSM1138800	T	None	9.665336
971	Blood-Cancer	GSE46819	GSM1138801	T	None	9.442944
972	Blood-Cancer	GSE46819	GSM1138802	T	None	9.927778
973	Blood-Cancer	GSE46819	GSM1138803	T	None	10.13057
974	Blood-Cancer	GSE46819	GSM1138804	T	None	9.430452
979	Blood-Cancer	GSE49032	GSM1143783	T	None	9.611025
980	Blood-Cancer	GSE49032	GSM1143784	T	None	9.296916
981	Blood-Cancer	GSE49032	GSM1143785	T	None	10.276124
982	Blood-Cancer	GSE49032	GSM1143786	T	None	8.092757
983	Blood-Cancer	GSE49032	GSM1143787	T	None	8.491853
984	Blood-Cancer	GSE49032	GSM1143788	T	None	10.030667
985	Blood-Cancer	GSE49032	GSM1143789	T	None	8.717676
986	Blood-Cancer	GSE49032	GSM1143790	T	None	10.477758
987	Blood-Cancer	GSE49032	GSM1143791	T	None	9.558421
988	Blood-Cancer	GSE49032	GSM1143792	T	None	9.719389
989	Blood-Cancer	GSE49032	GSM1143793	T	None	9.871905
990	Blood-Cancer	GSE49032	GSM1143794	T	None	8.611025
991	Blood-Cancer	GSE49032	GSM1143795	T	None	9.108524
992	Blood-Cancer	GSE49032	GSM1143797	T	None	10.598983
993	Blood-Cancer	GSE49032	GSM1143798	T	None	10.143383
994	Blood-Cancer	GSE49032	GSM1143799	T	None	9.850187
995	Blood-Cancer	GSE49032	GSM1143800	T	None	10.0512085
996	Blood-Cancer	GSE49032	GSM1143801	T	None	10.104599
997	Blood-Cancer	GSE49032	GSM1143802	T	None	10.406205
998	Blood-Cancer	GSE49032	GSM1143803	T	None	10.314016
999	Blood-Cancer	GSE49032	GSM1143804	T	None	10.526499
1000	Blood-Cancer	GSE49032	GSM1143805	T	None	9.938109
1001	Blood-Cancer	GSE49032	GSM1143806	T	None	8.392318
1002	Blood-Cancer	GSE49032	GSM1143807	T	None	9.523562
1003	Blood-Cancer	GSE49032	GSM1143808	T	None	10.935902
1004	Blood-Cancer	GSE49032	GSM1143809	T	None	10.191059
1005	Blood-Cancer	GSE49032	GSM1143810	T	None	9.473705
1006	Blood-Cancer	GSE49032	GSM1143811	T	None	8.851749
1007	Blood-Cancer	GSE49032	GSM1143812	T	None	11.297489
1008	Blood-Cancer	GSE49032	GSM1143813	T	None	10.797662
1009	Blood-Cancer	GSE49032	GSM1143814	T	None	9.6564245
1010	Blood-Cancer	GSE49032	GSM1143815	T	None	10.159871
1011	Blood-Cancer	GSE49032	GSM1143816	T	None	10.014021
1012	Blood-Cancer	GSE49032	GSM1143817	T	None	11.045759
1013	Blood-Cancer	GSE49032	GSM1143818	T	None	8.771489
1014	Blood-Cancer	GSE49032	GSM1143819	T	None	9.826549
1015	Blood-Cancer	GSE49032	GSM1143820	T	None	9.794415
1016	Blood-Cancer	GSE49032	GSM1143821	T	None	10.675075
1017	Blood-Cancer	GSE49032	GSM1143822	T	None	10.4346285
1018	Blood-Cancer	GSE49032	GSM1143823	T	None	9.505812
1019	Blood-Cancer	GSE49032	GSM1143824	T	None	10.61379
1020	Blood-Cancer	GSE49032	GSM1143825	T	None	9.231221
1021	Blood-Cancer	GSE49032	GSM1143826	T	None	10.083479
1022	Blood-Cancer	GSE49032	GSM1143827	T	None	10.73978
1023	Blood-Cancer	GSE49032	GSM1143828	T	None	11.0443945
1024	Blood-Cancer	GSE49032	GSM1143829	T	None	9.97298
1025	Blood-Cancer	GSE49032	GSM1143830	T	None	9.975848
1026	Blood-Cancer	GSE49032	GSM1143831	T	None	9.511753
1027	Blood-Cancer	GSE49032	GSM1143832	T	None	10.585901
1028	Blood-Cancer	GSE49032	GSM1143833	T	None	10.99223
1029	Blood-Cancer	GSE49032	GSM1143834	T	None	10.929258
1030	Blood-Cancer	GSE49032	GSM1143835	T	None	11.348728
1031	Blood-Cancer	GSE49032	GSM1143836	T	None	10.062046
1032	Blood-Cancer	GSE49032	GSM1143837	T	None	11.076816
1033	Blood-Cancer	GSE49032	GSM1143838	T	None	10.839991
1034	Blood-Cancer	GSE49032	GSM1143839	T	None	10.740624
1035	Blood-Cancer	GSE49032	GSM1143840	T	None	10.396605
1036	Blood-Cancer	GSE49032	GSM1143841	T	None	10.895576
1037	Blood-Cancer	GSE49032	GSM1143842	T	None	9.970106
1038	Blood-Cancer	GSE49032	GSM1143843	T	None	10.6402445
1039	Blood-Cancer	GSE49032	GSM1143844	T	None	11.088125
1040	Blood-Cancer	GSE49032	GSM1143845	T	None	9.182394
1041	Blood-Cancer	GSE49032	GSM1143846	T	None	11.469133
1042	Blood-Cancer	GSE49032	GSM1143847	T	None	10.5622425
1043	Blood-Cancer	GSE49032	GSM1143848	T	None	11.028597
1044	Blood-Cancer	GSE49032	GSM1143849	T	None	10.0
1045	Blood-Cancer	GSE49032	GSM1143850	T	None	10.611025
1046	Blood-Cancer	GSE49032	GSM1143851	T	None	10.151016
1047	Blood-Cancer	GSE49032	GSM1143852	T	None	10.401946
1048	Blood-Cancer	GSE49032	GSM1143853	T	None	10.51274
1049	Blood-Cancer	GSE49032	GSM1143854	T	None	10.256208
1050	Blood-Cancer	GSE49032	GSM1143855	T	None	8.9128895
1051	Blood-Cancer	GSE49032	GSM1143856	T	None	10.1649065
1052	Blood-Cancer	GSE49032	GSM1143857	T	None	8.807355
1053	Blood-Cancer	GSE49032	GSM1143858	T	None	8.124122
1054	Blood-Cancer	GSE49032	GSM1143859	T	None	9.405142
1055	Blood-Cancer	GSE49032	GSM1143860	T	None	10.864186
1056	Blood-Cancer	GSE49032	GSM1143865	T	None	9.228819
1057	Blood-Cancer	GSE49032	GSM1143866	T	None	9.240791
1058	Blood-Cancer	GSE49032	GSM1143867	T	None	10.740624
1059	Blood-Cancer	GSE49032	GSM1143868	T	None	8.98014
1060	Blood-Cancer	GSE49032	GSM1143869	T	None	8.9128895
1061	Blood-Cancer	GSE49032	GSM1143872	T	None	10.515699
1062	Blood-Cancer	GSE49032	GSM1143873	T	None	9.3706875
1063	Blood-Cancer	GSE49032	GSM1143874	T	None	9.388018
1064	Blood-Cancer	GSE49032	GSM1143876	T	None	10.015415
1065	Blood-Cancer	GSE49032	GSM1143877	T	None	9.810572
1066	Blood-Cancer	GSE49032	GSM1143878	T	None	10.064743
1067	Blood-Cancer	GSE49032	GSM1143879	T	None	10.405142
1068	Blood-Cancer	GSE49032	GSM1143880	T	None	9.159871
1069	Blood-Cancer	GSE49032	GSM1143881	T	None	10.162392
1070	Blood-Cancer	GSE49032	GSM1143882	T	None	9.407268
1071	Blood-Cancer	GSE49032	GSM1143883	T	None	10.2502985
1072	Blood-Cancer	GSE49032	GSM1143884	T	None	9.949826
1073	Blood-Cancer	GSE49032	GSM1143885	T	None	10.820179
1074	Blood-Cancer	GSE49032	GSM1143886	T	None	11.0443945
1075	Blood-Cancer	GSE49032	GSM1143887	T	None	10.482808
1076	Blood-Cancer	GSE49032	GSM1143888	T	None	9.927778
1077	Blood-Cancer	GSE49032	GSM1143889	T	None	8.689998
1078	Blood-Cancer	GSE47355	GSM1148070	T	None	9.722808
1079	Blood-Cancer	GSE47355	GSM1148071	T	None	9.287712
1080	Blood-Cancer	GSE47355	GSM1148072	T	None	9.753217
1081	Blood-Cancer	GSE47355	GSM1148073	T	None	10.4346285
1082	Blood-Cancer	GSE2109	GSM117688	T	None	10.108524
1083	Blood-Cancer	GSE2109	GSM117765	T	None	9.548821
1084	Blood-Cancer	GSE2109	GSM117771	T	None	8.84235
1085	Blood-Cancer	GSE50006	GSM1211900	T	None	8.927778
1086	Blood-Cancer	GSE50006	GSM1211901	T	None	9.375039
1087	Blood-Cancer	GSE50006	GSM1211902	T	None	8.475734
1088	Blood-Cancer	GSE50006	GSM1211903	T	None	8.758224
1089	Blood-Cancer	GSE50006	GSM1211904	T	None	9.036174
1090	Blood-Cancer	GSE50006	GSM1211905	T	None	9.379378
1091	Blood-Cancer	GSE50006	GSM1211906	T	None	9.219169
1092	Blood-Cancer	GSE50006	GSM1211907	T	None	9.090113
1093	Blood-Cancer	GSE50006	GSM1211922	T	None	9.0223675
1094	Blood-Cancer	GSE50006	GSM1211923	T	None	9.105908
1095	Blood-Cancer	GSE50006	GSM1211924	T	None	8.9128895
1096	Blood-Cancer	GSE50006	GSM1211925	T	None	8.948367
1097	Blood-Cancer	GSE50006	GSM1211926	T	None	8.78136
1098	Blood-Cancer	GSE50006	GSM1211927	T	None	8.682995
1099	Blood-Cancer	GSE50006	GSM1211932	T	None	9.6510515
1100	Blood-Cancer	GSE50006	GSM1211933	T	None	9.771489
1101	Blood-Cancer	GSE50006	GSM1211934	T	None	9.432542
1102	Blood-Cancer	GSE50006	GSM1211935	T	None	9.733015
1103	Blood-Cancer	GSE50006	GSM1211936	T	None	9.766529
1104	Blood-Cancer	GSE50006	GSM1211937	T	None	9.385862
1105	Blood-Cancer	GSE50006	GSM1211938	T	None	9.259744
1106	Blood-Cancer	GSE50006	GSM1211939	T	None	9.967226
1107	Blood-Cancer	GSE50006	GSM1211940	T	None	9.60177
1108	Blood-Cancer	GSE50006	GSM1211941	T	None	8.813781
1109	Blood-Cancer	GSE50006	GSM1211942	T	None	9.348728
1110	Blood-Cancer	GSE50006	GSM1211943	T	None	9.149747
1111	Blood-Cancer	GSE50006	GSM1211944	T	None	9.157347
1112	Blood-Cancer	GSE50006	GSM1211945	T	None	9.179909
1113	Blood-Cancer	GSE50006	GSM1211946	T	None	9.430452
1114	Blood-Cancer	GSE50006	GSM1211947	T	None	9.060696
1115	Blood-Cancer	GSE50006	GSM1211948	T	None	9.23362
1116	Blood-Cancer	GSE50006	GSM1211949	T	None	9.219169
1117	Blood-Cancer	GSE50006	GSM1211950	T	None	9.654636
1118	Blood-Cancer	GSE50006	GSM1211951	T	None	9.01959
1119	Blood-Cancer	GSE50006	GSM1211952	T	None	9.515699
1120	Blood-Cancer	GSE50006	GSM1211953	T	None	9.398744
1121	Blood-Cancer	GSE50006	GSM1211954	T	None	10.144658
1122	Blood-Cancer	GSE50006	GSM1211955	T	None	9.174926
1123	Blood-Cancer	GSE50006	GSM1211956	T	None	9.897845
1124	Blood-Cancer	GSE50006	GSM1211957	T	None	9.372865
1125	Blood-Cancer	GSE50006	GSM1211958	T	None	9.535275
1126	Blood-Cancer	GSE50006	GSM1211959	T	None	9.103288
1127	Blood-Cancer	GSE50006	GSM1211960	T	None	8.48784
1128	Blood-Cancer	GSE50006	GSM1211967	T	None	9.599913
1129	Blood-Cancer	GSE50006	GSM1211968	T	None	8.939579
1130	Blood-Cancer	GSE50006	GSM1211969	T	None	9.310613
1131	Blood-Cancer	GSE50006	GSM1211970	T	None	9.357552
1132	Blood-Cancer	GSE50006	GSM1211971	T	None	9.407268
1133	Blood-Cancer	GSE50006	GSM1211972	T	None	9.333156
1134	Blood-Cancer	GSE50006	GSM1211973	T	None	9.465567
1135	Blood-Cancer	GSE50006	GSM1211974	T	None	9.259744
1136	Blood-Cancer	GSE50006	GSM1211975	T	None	9.449148
1137	Blood-Cancer	GSE50006	GSM1211976	T	None	9.5736475
1138	Blood-Cancer	GSE50006	GSM1211977	T	None	9.126704
1139	Blood-Cancer	GSE50006	GSM1211978	T	None	9.243174
1140	Blood-Cancer	GSE50006	GSM1211979	T	None	9.826549
1141	Blood-Cancer	GSE50006	GSM1211980	T	None	9.584963
1142	Blood-Cancer	GSE50006	GSM1211981	T	None	9.0821495
1143	Blood-Cancer	GSE50006	GSM1211982	T	None	9.5622425
1144	Blood-Cancer	GSE50006	GSM1211983	T	None	9.271463
1145	Blood-Cancer	GSE50006	GSM1211984	T	None	9.467606
1146	Blood-Cancer	GSE50006	GSM1211985	T	None	9.60733
1147	Blood-Cancer	GSE50006	GSM1211986	T	None	9.634811
1148	Blood-Cancer	GSE50006	GSM1211987	T	None	9.491853
1149	Blood-Cancer	GSE50006	GSM1211988	T	None	9.453271
1150	Blood-Cancer	GSE50006	GSM1211989	T	None	9.315149
1151	Blood-Cancer	GSE50006	GSM1211990	T	None	9.438792
1152	Blood-Cancer	GSE50006	GSM1211991	T	None	9.308339
1153	Blood-Cancer	GSE50006	GSM1211992	T	None	9.805744
1154	Blood-Cancer	GSE50006	GSM1211993	T	None	9.60733
1155	Blood-Cancer	GSE50006	GSM1211994	T	None	9.303781
1156	Blood-Cancer	GSE50006	GSM1211995	T	None	9.440869
1157	Blood-Cancer	GSE50006	GSM1211996	T	None	9.337622
1158	Blood-Cancer	GSE50006	GSM1211997	T	None	8.997179
1159	Blood-Cancer	GSE50006	GSM1211998	T	None	9.643856
1160	Blood-Cancer	GSE50006	GSM1211999	T	None	9.383704
1161	Blood-Cancer	GSE50006	GSM1212000	T	None	9.51767
1162	Blood-Cancer	GSE50006	GSM1212001	T	None	9.906891
1163	Blood-Cancer	GSE50006	GSM1212002	T	None	9.209454
1164	Blood-Cancer	GSE50006	GSM1212003	T	None	9.388018
1165	Blood-Cancer	GSE50006	GSM1212004	T	None	9.126704
1166	Blood-Cancer	GSE50006	GSM1212005	T	None	9.616549
1167	Blood-Cancer	GSE50006	GSM1212008	T	None	9.348728
1168	Blood-Cancer	GSE50006	GSM1212009	T	None	9.631177
1169	Blood-Cancer	GSE50006	GSM1212010	T	None	8.519636
1170	Blood-Cancer	GSE50006	GSM1212011	T	None	9.467606
1171	Blood-Cancer	GSE50006	GSM1212012	T	None	9.379378
1172	Blood-Cancer	GSE50006	GSM1212013	T	None	9.696967
1173	Blood-Cancer	GSE50006	GSM1212014	T	None	9.83605
1174	Blood-Cancer	GSE50006	GSM1212015	T	None	8.531382
1175	Blood-Cancer	GSE50006	GSM1212016	T	None	9.255029
1176	Blood-Cancer	GSE50006	GSM1212017	T	None	9.264442
1177	Blood-Cancer	GSE50006	GSM1212018	T	None	9.483816
1178	Blood-Cancer	GSE50006	GSM1212019	T	None	8.882643
1179	Blood-Cancer	GSE50006	GSM1212020	T	None	9.126704
1180	Blood-Cancer	GSE50006	GSM1212021	T	None	8.936638
1181	Blood-Cancer	GSE50006	GSM1212022	T	None	9.057992
1182	Blood-Cancer	GSE50006	GSM1212023	T	None	9.0633955
1183	Blood-Cancer	GSE50006	GSM1212024	T	None	8.005625
1184	Blood-Cancer	GSE50006	GSM1212025	T	None	8.906891
1185	Blood-Cancer	GSE50006	GSM1212026	T	None	9.060696
1186	Blood-Cancer	GSE50006	GSM1212027	T	None	8.73471
1187	Blood-Cancer	GSE50006	GSM1212028	T	None	8.5961895
1188	Blood-Cancer	GSE50006	GSM1212029	T	None	8.584963
1189	Blood-Cancer	GSE50006	GSM1212030	T	None	9.1163435
1190	Blood-Cancer	GSE50006	GSM1212031	T	None	8.778077
1191	Blood-Cancer	GSE50006	GSM1212032	T	None	9.202124
1192	Blood-Cancer	GSE50006	GSM1212033	T	None	9.455327
1193	Blood-Cancer	GSE50006	GSM1212034	T	None	9.226412
1194	Blood-Cancer	GSE50006	GSM1212035	T	None	9.01959
1195	Blood-Cancer	GSE50006	GSM1212036	T	None	8.724514
1196	Blood-Cancer	GSE50006	GSM1212037	T	None	8.994353
1197	Blood-Cancer	GSE50006	GSM1212038	T	None	9.105908
1198	Blood-Cancer	GSE50006	GSM1212039	T	None	8.957102
1199	Blood-Cancer	GSE50006	GSM1212040	T	None	8.348728
1200	Blood-Cancer	GSE50006	GSM1212041	T	None	7.409391
1201	Blood-Cancer	GSE50006	GSM1212042	T	None	8.0223675
1202	Blood-Cancer	GSE50006	GSM1212043	T	None	8.957102
1203	Blood-Cancer	GSE50006	GSM1212044	T	None	8.523562
1204	Blood-Cancer	GSE50006	GSM1212045	T	None	9.105908
1205	Blood-Cancer	GSE50006	GSM1212046	T	None	8.83289
1206	Blood-Cancer	GSE50006	GSM1212047	T	None	8.888743
1207	Blood-Cancer	GSE50006	GSM1212048	T	None	8.546894
1208	Blood-Cancer	GSE50006	GSM1212049	T	None	8.4998455
1209	Blood-Cancer	GSE50006	GSM1212050	T	None	8.686501
1210	Blood-Cancer	GSE50006	GSM1212051	T	None	8.738092
1211	Blood-Cancer	GSE50006	GSM1212052	T	None	8.751544
1212	Blood-Cancer	GSE50006	GSM1212053	T	None	8.388018
1213	Blood-Cancer	GSE50006	GSM1212054	T	None	7.894818
1214	Blood-Cancer	GSE50006	GSM1212055	T	None	9.027906
1215	Blood-Cancer	GSE50006	GSM1212056	T	None	8.9307375
1216	Blood-Cancer	GSE50006	GSM1212057	T	None	8.348728
1217	Blood-Cancer	GSE50006	GSM1212058	T	None	9.105908
1218	Blood-Cancer	GSE50006	GSM1212059	T	None	8.375039
1219	Blood-Cancer	GSE50006	GSM1212060	T	None	8.839204
1220	Blood-Cancer	GSE50006	GSM1212061	T	None	8.83289
1221	Blood-Cancer	GSE50006	GSM1212062	T	None	9.084808
1222	Blood-Cancer	GSE50006	GSM1212063	T	None	9.030667
1223	Blood-Cancer	GSE50006	GSM1212064	T	None	8.945444
1224	Blood-Cancer	GSE50006	GSM1212065	T	None	9.036174
1225	Blood-Cancer	GSE50006	GSM1212066	T	None	8.903882
1226	Blood-Cancer	GSE50006	GSM1212067	T	None	9.157347
1227	Blood-Cancer	GSE50006	GSM1212068	T	None	8.888743
1228	Blood-Cancer	GSE50006	GSM1212069	T	None	8.942514
1229	Blood-Cancer	GSE50006	GSM1212070	T	None	9.432542
1230	Blood-Cancer	GSE50006	GSM1212071	T	None	8.778077
1231	Blood-Cancer	GSE50006	GSM1212072	T	None	9.199673
1232	Blood-Cancer	GSE50006	GSM1212073	T	None	8.599913
1233	Blood-Cancer	GSE50006	GSM1212074	T	None	9.030667
1234	Blood-Cancer	GSE50006	GSM1212075	T	None	8.882643
1235	Blood-Cancer	GSE50006	GSM1212076	T	None	9.0168085
1236	Blood-Cancer	GSE50006	GSM1212077	T	None	8.960002
1237	Blood-Cancer	GSE50006	GSM1212078	T	None	8.851749
1238	Blood-Cancer	GSE50006	GSM1212080	T	None	9.087462
1239	Blood-Cancer	GSE50006	GSM1212081	T	None	8.9307375
1240	Blood-Cancer	GSE50006	GSM1212082	T	None	8.622052
1241	Blood-Cancer	GSE50006	GSM1212083	T	None	8.392318
1242	Blood-Cancer	GSE50006	GSM1212084	T	None	8.290019
1243	Blood-Cancer	GSE50006	GSM1212085	T	None	8.442944
1244	Blood-Cancer	GSE50006	GSM1212086	T	None	7.8887434
1245	Blood-Cancer	GSE50006	GSM1212087	T	None	8.209454
1246	Blood-Cancer	GSE50006	GSM1212088	T	None	7.851749
1247	Blood-Cancer	GSE50006	GSM1212089	T	None	8.700439
1248	Blood-Cancer	GSE50006	GSM1212090	T	None	8.330916
1249	Blood-Cancer	GSE50006	GSM1212091	T	None	8.455327
1250	Blood-Cancer	GSE50006	GSM1212092	T	None	8.48784
1251	Blood-Cancer	GSE50006	GSM1212093	T	None	8.5961895
1252	Blood-Cancer	GSE50006	GSM1212094	T	None	8.1848755
1253	Blood-Cancer	GSE50006	GSM1212095	T	None	8.503826
1254	Blood-Cancer	GSE50006	GSM1212096	T	None	8.554589
1255	Blood-Cancer	GSE50006	GSM1212097	T	None	8.84235
1256	Blood-Cancer	GSE50006	GSM1212098	T	None	8.873445
1257	Blood-Cancer	GSE50006	GSM1212099	T	None	9.312883
1258	Blood-Cancer	GSE50006	GSM1212100	T	None	8.9307375
1259	Blood-Cancer	GSE50006	GSM1212101	T	None	8.957102
1260	Blood-Cancer	GSE50006	GSM1212102	T	None	8.3706875
1261	Blood-Cancer	GSE50006	GSM1212103	T	None	8.829722
1262	Blood-Cancer	GSE50006	GSM1212104	T	None	8.40088
1263	Blood-Cancer	GSE50006	GSM1212105	T	None	8.361944
1264	Blood-Cancer	GSE50006	GSM1212106	T	None	9.121533
1265	Blood-Cancer	GSE50006	GSM1212107	T	None	8.417852
1266	Blood-Cancer	GSE50006	GSM1212108	T	None	8.682995
1267	Blood-Cancer	GSE50006	GSM1212109	T	None	8.038919
1268	Blood-Cancer	GSE50006	GSM1212110	T	None	8.455327
1269	Blood-Cancer	GSE50006	GSM1212111	T	None	8.665336
1270	Blood-Cancer	GSE50006	GSM1212112	T	None	8.113742
1271	Blood-Cancer	GSE50006	GSM1212113	T	None	8.84549
1272	Blood-Cancer	GSE50006	GSM1212114	T	None	8.948367
1273	Blood-Cancer	GSE50006	GSM1212115	T	None	8.6402445
1274	Blood-Cancer	GSE50006	GSM1212116	T	None	8.204571
1275	Blood-Cancer	GSE50006	GSM1212117	T	None	8.543032
1276	Blood-Cancer	GSE50006	GSM1212118	T	None	8.471675
1277	Blood-Cancer	GSE50006	GSM1212119	T	None	8.495855
1278	Blood-Cancer	GSE50006	GSM1212120	T	None	8.48784
1279	Blood-Cancer	GSE50006	GSM1212121	T	None	8.891784
1280	Blood-Cancer	GSE50006	GSM1212122	T	None	8.611025
1281	Blood-Cancer	GSE50006	GSM1212123	T	None	9.06609
1282	Blood-Cancer	GSE50006	GSM1212124	T	None	8.744834
1283	Blood-Cancer	GSE50006	GSM1212125	T	None	8.4998455
1284	Blood-Cancer	GSE50006	GSM1212126	T	None	8.503826
1285	Blood-Cancer	GSE50006	GSM1212127	T	None	8.816983
1286	Blood-Cancer	GSE50006	GSM1212128	T	None	8.588715
1287	Blood-Cancer	GSE50006	GSM1212129	T	None	8.643856
1288	Blood-Cancer	GSE50006	GSM1212130	T	None	8.787903
1289	Blood-Cancer	GSE50006	GSM1212131	T	None	8.864186
1290	Blood-Cancer	GSE50006	GSM1212132	T	None	8.625709
1291	Blood-Cancer	GSE50006	GSM1212133	T	None	8.4998455
1292	Blood-Cancer	GSE50006	GSM1212134	T	None	8.820179
1293	Blood-Cancer	GSE50006	GSM1212135	T	None	8.797662
1294	Blood-Cancer	GSE50006	GSM1212136	T	None	9.008429
1295	Blood-Cancer	GSE50006	GSM1212137	T	None	8.945444
1296	Blood-Cancer	GSE50006	GSM1212138	T	None	9.157347
1297	Blood-Cancer	GSE50006	GSM1212139	T	None	9.379378
1298	Blood-Cancer	GSE50006	GSM1212140	T	None	9.283089
1299	Blood-Cancer	GSE50006	GSM1212141	T	None	9.226412
1300	Blood-Cancer	GSE50006	GSM1212144	T	None	8.754888
1301	Blood-Cancer	GSE50006	GSM1212145	T	None	9.108524
1302	Blood-Cancer	GSE50006	GSM1212146	T	None	9.174926
1303	Blood-Cancer	GSE50006	GSM1212147	T	None	9.0168085
1304	Blood-Cancer	GSE50006	GSM1212148	T	None	8.357552
1305	Blood-Cancer	GSE50006	GSM1212149	T	None	8.714246
1306	Blood-Cancer	GSE50006	GSM1212150	T	None	8.98014
1307	Blood-Cancer	GSE50006	GSM1212151	T	None	8.228819
1308	Blood-Cancer	GSE50006	GSM1212152	T	None	8.519636
1309	Blood-Cancer	GSE50006	GSM1212153	T	None	9.346514
1310	Blood-Cancer	GSE50006	GSM1212154	T	None	8.271463
1311	Blood-Cancer	GSE50006	GSM1212155	T	None	9.0168085
1312	Blood-Cancer	GSE50006	GSM1212156	T	None	8.330916
1313	Blood-Cancer	GSE50006	GSM1212157	T	None	9.098032
1314	Blood-Cancer	GSE50006	GSM1212158	T	None	8.876517
1315	Blood-Cancer	GSE50006	GSM1212159	T	None	9.0168085
1316	Blood-Cancer	GSE50006	GSM1212160	T	None	9.292321
1317	Blood-Cancer	GSE50006	GSM1212161	T	None	9.308339
1318	Blood-Cancer	GSE50006	GSM1212162	T	None	9.652845
1319	Blood-Cancer	GSE50006	GSM1212163	T	None	9.355351
1320	Blood-Cancer	GSE50006	GSM1212164	T	None	9.207014
1321	Blood-Cancer	GSE50006	GSM1212165	T	None	9.149747
1322	Blood-Cancer	GSE50006	GSM1212166	T	None	8.945444
1323	Blood-Cancer	GSE50006	GSM1212167	T	None	9.273795
1324	Blood-Cancer	GSE50006	GSM1212168	T	None	9.273795
1325	Blood-Cancer	GSE50006	GSM1212169	T	None	8.751544
1326	Blood-Cancer	GSE50006	GSM1212170	T	None	9.411511
1327	Blood-Cancer	GSE50006	GSM1212171	T	None	9.287712
1328	Blood-Cancer	GSE50006	GSM1212172	T	None	9.603626
1329	Blood-Cancer	GSE50006	GSM1212173	T	None	9.287712
1330	Blood-Cancer	GSE50006	GSM1212176	T	None	9.544965
1337	Blood-Cancer	GSE50928	GSM1232585	T	None	11.159241
1338	Blood-Cancer	GSE50928	GSM1232586	T	None	10.721953
1339	Blood-Cancer	GSE50928	GSM1232587	T	None	11.224605
1340	Blood-Cancer	GSE50928	GSM1232588	T	None	10.594325
1341	Blood-Cancer	GSE50928	GSM1232589	T	None	10.76072
1342	Blood-Cancer	GSE50928	GSM1232590	T	None	11.269127
1343	Blood-Cancer	GSE50928	GSM1232591	T	None	11.49085
1344	Blood-Cancer	GSE50928	GSM1232592	T	None	10.967226
1345	Blood-Cancer	GSE50928	GSM1232593	T	None	11.186114
1346	Blood-Cancer	GSE50928	GSM1232594	T	None	10.618385
1347	Blood-Cancer	GSE50928	GSM1232595	T	None	9.577429
1348	Blood-Cancer	GSE50928	GSM1232596	T	None	10.610102
1349	Blood-Cancer	GSE50928	GSM1232597	T	None	9.939579
1353	Blood-Cancer	GSE53251	GSM1267671	T	None	10.520618
1354	Blood-Cancer	GSE53251	GSM1267672	T	None	10.364135
1355	Blood-Cancer	GSE53251	GSM1267673	T	None	10.782179
1356	Blood-Cancer	GSE53251	GSM1267675	T	None	10.750707
1357	Blood-Cancer	GSE53251	GSM1267676	T	None	11.124767
1358	Blood-Cancer	GSE53251	GSM1267677	T	None	11.145295
1359	Blood-Cancer	GSE53251	GSM1267678	T	None	10.504819
1360	Blood-Cancer	GSE53251	GSM1267680	T	None	10.812178
1361	Blood-Cancer	GSE53251	GSM1267681	T	None	10.812178
1362	Blood-Cancer	GSE53251	GSM1267682	T	None	10.989394
1363	Blood-Cancer	GSE53251	GSM1267683	T	None	10.947637
1364	Blood-Cancer	GSE53251	GSM1267684	T	None	11.290595
1365	Blood-Cancer	GSE53251	GSM1267685	T	None	10.864186
1366	Blood-Cancer	GSE53251	GSM1267686	T	None	11.152919
1367	Blood-Cancer	GSE52891	GSM1277548	T	None	10.1111355
1368	Blood-Cancer	GSE52891	GSM1277549	T	None	10.169925
1369	Blood-Cancer	GSE52891	GSM1277550	T	None	9.147205
1370	Blood-Cancer	GSE52891	GSM1277551	T	None	9.994353
1371	Blood-Cancer	GSE52891	GSM1277552	T	None	8.985842
1372	Blood-Cancer	GSE52891	GSM1277553	T	None	9.28077
1373	Blood-Cancer	GSE52891	GSM1277554	T	None	9.357552
1374	Blood-Cancer	GSE52891	GSM1277555	T	None	9.2526655
1375	Blood-Cancer	GSE52891	GSM1277556	T	None	10.186114
1376	Blood-Cancer	GSE52891	GSM1277557	T	None	9.719389
1377	Blood-Cancer	GSE52891	GSM1277558	T	None	10.0223675
1378	Blood-Cancer	GSE52891	GSM1277559	T	None	9.385862
1379	Blood-Cancer	GSE52891	GSM1277560	T	None	10.554589
1380	Blood-Cancer	GSE52891	GSM1277561	T	None	9.923327
1381	Blood-Cancer	GSE52891	GSM1277562	T	None	9.603626
1382	Blood-Cancer	GSE52891	GSM1277563	T	None	10.0741415
1383	Blood-Cancer	GSE52891	GSM1277564	T	None	9.342074
1384	Blood-Cancer	GSE52891	GSM1277565	T	None	9.53333
1385	Blood-Cancer	GSE52891	GSM1277566	T	None	10.522581
1386	Blood-Cancer	GSE52891	GSM1277567	T	None	9.779719
1387	Blood-Cancer	GSE52891	GSM1277568	T	None	9.722808
1388	Blood-Cancer	GSE52891	GSM1277569	T	None	9.672425
1389	Blood-Cancer	GSE52891	GSM1277570	T	None	9.94398
1390	Blood-Cancer	GSE53786	GSM1300747	T	None	10.026524
1391	Blood-Cancer	GSE53786	GSM1300748	T	None	9.9008665
1392	Blood-Cancer	GSE53786	GSM1300749	T	None	9.319673
1393	Blood-Cancer	GSE53786	GSM1300750	T	None	10.432542
1394	Blood-Cancer	GSE53786	GSM1300751	T	None	10.2502985
1395	Blood-Cancer	GSE53820	GSM1301481	T	None	9.40088
1396	Blood-Cancer	GSE53820	GSM1301482	T	None	9.554589
1397	Blood-Cancer	GSE53820	GSM1301483	T	None	9.224002
1398	Blood-Cancer	GSE53820	GSM1301484	T	None	9.495855
1399	Blood-Cancer	GSE53820	GSM1301485	T	None	8.971543
1400	Blood-Cancer	GSE53820	GSM1301486	T	None	9.152285
1401	Blood-Cancer	GSE53820	GSM1301487	T	None	9.771489
1402	Blood-Cancer	GSE53820	GSM1301488	T	None	8.693487
1403	Blood-Cancer	GSE53820	GSM1301489	T	None	9.848623
1404	Blood-Cancer	GSE53820	GSM1301490	T	None	9.243174
1405	Blood-Cancer	GSE53820	GSM1301491	T	None	9.310613
1406	Blood-Cancer	GSE53820	GSM1301492	T	None	9.550747
1407	Blood-Cancer	GSE53820	GSM1301493	T	None	9.903882
1408	Blood-Cancer	GSE53820	GSM1301494	T	None	9.505812
1409	Blood-Cancer	GSE53820	GSM1301495	T	None	9.834471
1410	Blood-Cancer	GSE53820	GSM1301496	T	None	9.216746
1411	Blood-Cancer	GSE53820	GSM1301497	T	None	9.550747
1412	Blood-Cancer	GSE53820	GSM1301498	T	None	9.266787
1413	Blood-Cancer	GSE53820	GSM1301499	T	None	9.095397
1414	Blood-Cancer	GSE53820	GSM1301500	T	None	8.531382
1415	Blood-Cancer	GSE53820	GSM1301501	T	None	9.509775
1416	Blood-Cancer	GSE53820	GSM1301502	T	None	9.60177
1417	Blood-Cancer	GSE53820	GSM1301503	T	None	9.73978
1418	Blood-Cancer	GSE53820	GSM1301504	T	None	9.592457
1419	Blood-Cancer	GSE53820	GSM1301505	T	None	9.51767
1420	Blood-Cancer	GSE53820	GSM1301506	T	None	9.493855
1421	Blood-Cancer	GSE53820	GSM1301507	T	None	9.1848755
1422	Blood-Cancer	GSE53820	GSM1301508	T	None	9.625709
1423	Blood-Cancer	GSE53820	GSM1301509	T	None	9.159871
1424	Blood-Cancer	GSE53820	GSM1301510	T	None	9.100662
1425	Blood-Cancer	GSE53820	GSM1301511	T	None	9.6510515
1426	Blood-Cancer	GSE53820	GSM1301512	T	None	9.337622
1427	Blood-Cancer	GSE53820	GSM1301513	T	None	9.902375
1428	Blood-Cancer	GSE53820	GSM1301514	T	None	9.438792
1429	Blood-Cancer	GSE53820	GSM1301515	T	None	9.243174
1430	Blood-Cancer	GSE53820	GSM1301516	T	None	9.843921
1431	Blood-Cancer	GSE53820	GSM1301517	T	None	9.40088
1432	Blood-Cancer	GSE53820	GSM1301518	T	None	8.797662
1433	Blood-Cancer	GSE53820	GSM1301519	T	None	9.292321
1434	Blood-Cancer	GSE53820	GSM1301520	T	None	9.02514
1435	Blood-Cancer	GSE53820	GSM1301521	T	None	9.968667
1436	Blood-Cancer	GSE53820	GSM1301522	T	None	9.749869
1437	Blood-Cancer	GSE53820	GSM1301523	T	None	9.055283
1438	Blood-Cancer	GSE53820	GSM1301524	T	None	9.2946205
1439	Blood-Cancer	GSE53820	GSM1301525	T	None	8.618385
1440	Blood-Cancer	GSE53820	GSM1301526	T	None	9.396605
1441	Blood-Cancer	GSE53820	GSM1301527	T	None	9.485829
1442	Blood-Cancer	GSE53820	GSM1301528	T	None	9.535275
1443	Blood-Cancer	GSE53820	GSM1301529	T	None	9.385862
1444	Blood-Cancer	GSE53820	GSM1301530	T	None	9.436711
1445	Blood-Cancer	GSE53820	GSM1301531	T	None	9.324181
1446	Blood-Cancer	GSE53820	GSM1301532	T	None	9.566054
1447	Blood-Cancer	GSE53820	GSM1301533	T	None	9.906891
1448	Blood-Cancer	GSE53820	GSM1301534	T	None	9.471675
1449	Blood-Cancer	GSE53820	GSM1301535	T	None	9.920353
1450	Blood-Cancer	GSE53820	GSM1301536	T	None	9.764872
1451	Blood-Cancer	GSE53820	GSM1301537	T	None	8.933691
1452	Blood-Cancer	GSE53820	GSM1301538	T	None	10.048487
1453	Blood-Cancer	GSE53820	GSM1301539	T	None	9.688251
1454	Blood-Cancer	GSE53820	GSM1301540	T	None	9.100662
1455	Blood-Cancer	GSE53820	GSM1301541	T	None	9.495855
1456	Blood-Cancer	GSE53820	GSM1301542	T	None	9.276124
1457	Blood-Cancer	GSE53820	GSM1301543	T	None	8.471675
1458	Blood-Cancer	GSE53820	GSM1301544	T	None	9.599913
1459	Blood-Cancer	GSE53820	GSM1301545	T	None	9.005625
1460	Blood-Cancer	GSE53820	GSM1301546	T	None	9.071463
1461	Blood-Cancer	GSE53820	GSM1301547	T	None	9.569856
1462	Blood-Cancer	GSE53820	GSM1301548	T	None	9.350939
1463	Blood-Cancer	GSE53820	GSM1301549	T	None	9.457381
1464	Blood-Cancer	GSE53820	GSM1301550	T	None	9.06609
1465	Blood-Cancer	GSE53820	GSM1301551	T	None	9.879583
1466	Blood-Cancer	GSE53820	GSM1301552	T	None	9.315149
1467	Blood-Cancer	GSE53820	GSM1301553	T	None	9.273795
1468	Blood-Cancer	GSE53820	GSM1301554	T	None	9.599913
1469	Blood-Cancer	GSE53820	GSM1301555	T	None	9.581201
1470	Blood-Cancer	GSE53820	GSM1301556	T	None	9.182394
1471	Blood-Cancer	GSE53820	GSM1301557	T	None	9.461479
1472	Blood-Cancer	GSE53820	GSM1301558	T	None	9.264442
1473	Blood-Cancer	GSE53820	GSM1301559	T	None	9.667111
1474	Blood-Cancer	GSE53820	GSM1301560	T	None	9.839204
1475	Blood-Cancer	GSE53820	GSM1301561	T	None	9.804131
1476	Blood-Cancer	GSE55267	GSM1332984	T	None	9.409391
1477	Blood-Cancer	GSE55267	GSM1332985	T	None	9.192293
1478	Blood-Cancer	GSE55267	GSM1332986	T	None	9.590587
1479	Blood-Cancer	GSE55267	GSM1332987	T	None	9.411511
1480	Blood-Cancer	GSE55267	GSM1332988	T	None	9.415742
1481	Blood-Cancer	GSE55267	GSM1332989	T	None	9.415742
1482	Blood-Cancer	GSE55267	GSM1332990	T	None	9.992938
1483	Blood-Cancer	GSE55267	GSM1332991	T	None	9.303781
1484	Blood-Cancer	GSE55267	GSM1332992	T	None	10.249113
1485	Blood-Cancer	GSE55267	GSM1332993	T	None	9.566054
1486	Blood-Cancer	GSE55267	GSM1332994	T	None	9.652845
1487	Blood-Cancer	GSE55267	GSM1332995	T	None	9.475734
1488	Blood-Cancer	GSE55267	GSM1332996	T	None	9.805744
1489	Blood-Cancer	GSE55267	GSM1332997	T	None	9.964341
1490	Blood-Cancer	GSE55267	GSM1332998	T	None	9.445015
1491	Blood-Cancer	GSE55267	GSM1332999	T	None	9.139551
1492	Blood-Cancer	GSE55267	GSM1333000	T	None	9.409391
1493	Blood-Cancer	GSE55267	GSM1333001	T	None	9.47978
1494	Blood-Cancer	GSE55267	GSM1333002	T	None	9.463525
1495	Blood-Cancer	GSE55267	GSM1333003	T	None	9.353147
1496	Blood-Cancer	GSE55267	GSM1333004	T	None	9.317412
1497	Blood-Cancer	GSE55267	GSM1333005	T	None	9.818583
1498	Blood-Cancer	GSE55267	GSM1333006	T	None	9.710807
1499	Blood-Cancer	GSE55267	GSM1333007	T	None	9.908393
1500	Blood-Cancer	GSE55267	GSM1333008	T	None	9.407268
1501	Blood-Cancer	GSE55267	GSM1333009	T	None	9.221587
1502	Blood-Cancer	GSE55267	GSM1333010	T	None	9.273795
1503	Blood-Cancer	GSE55267	GSM1333011	T	None	9.924812
1504	Blood-Cancer	GSE55267	GSM1333012	T	None	10.041659
1505	Blood-Cancer	GSE55267	GSM1333013	T	None	9.828136
1506	Blood-Cancer	GSE55267	GSM1333014	T	None	9.535275
1507	Blood-Cancer	GSE55267	GSM1333015	T	None	9.62022
1508	Blood-Cancer	GSE55267	GSM1333016	T	None	9.57554
1509	Blood-Cancer	GSE55267	GSM1333017	T	None	9.941048
1510	Blood-Cancer	GSE55267	GSM1333018	T	None	9.797662
1511	Blood-Cancer	GSE55267	GSM1333019	T	None	9.388018
1512	Blood-Cancer	GSE55267	GSM1333020	T	None	9.0821495
1513	Blood-Cancer	GSE55267	GSM1333021	T	None	7.5698557
1514	Blood-Cancer	GSE55267	GSM1333022	T	None	10.120238
1515	Blood-Cancer	GSE55267	GSM1333023	T	None	8.727921
1516	Blood-Cancer	GSE55267	GSM1333024	T	None	8.076816
1517	Blood-Cancer	GSE55267	GSM1333025	T	None	7.3750396
1518	Blood-Cancer	GSE55267	GSM1333026	T	None	9.682995
1519	Blood-Cancer	GSE55267	GSM1333027	T	None	7.9829936
1520	Blood-Cancer	GSE55267	GSM1333028	T	None	9.867279
1521	Blood-Cancer	GSE55267	GSM1333029	T	None	9.851749
1522	Blood-Cancer	GSE55267	GSM1333030	T	None	9.328675
1523	Blood-Cancer	GSE55267	GSM1333031	T	None	9.748193
1524	Blood-Cancer	GSE55267	GSM1333032	T	None	9.342074
1525	Blood-Cancer	GSE55267	GSM1333033	T	None	9.426265
1526	Blood-Cancer	GSE55267	GSM1333034	T	None	9.471675
1527	Blood-Cancer	GSE55267	GSM1333035	T	None	9.57554
1528	Blood-Cancer	GSE55267	GSM1333036	T	None	9.271463
1529	Blood-Cancer	GSE55267	GSM1333037	T	None	9.592457
1530	Blood-Cancer	GSE55267	GSM1333038	T	None	9.095397
1531	Blood-Cancer	GSE55267	GSM1333039	T	None	9.105908
1532	Blood-Cancer	GSE55267	GSM1333040	T	None	9.407268
1533	Blood-Cancer	GSE55267	GSM1333041	T	None	9.199673
1534	Blood-Cancer	GSE55267	GSM1333042	T	None	9.67772
1535	Blood-Cancer	GSE55267	GSM1333043	T	None	9.715962
1536	Blood-Cancer	GSE55267	GSM1333044	T	None	9.17742
1537	Blood-Cancer	GSE55267	GSM1333045	T	None	9.689998
1538	Blood-Cancer	GSE55267	GSM1333046	T	None	9.567956
1539	Blood-Cancer	GSE55267	GSM1333047	T	None	9.714246
1540	Blood-Cancer	GSE55267	GSM1333048	T	None	10.171177
1541	Blood-Cancer	GSE55267	GSM1333049	T	None	9.654636
1542	Blood-Cancer	GSE55267	GSM1333050	T	None	9.388018
1543	Blood-Cancer	GSE55267	GSM1333051	T	None	9.758224
1544	Blood-Cancer	GSE55267	GSM1333052	T	None	9.152285
1545	Blood-Cancer	GSE56237	GSM1357471	T	None	11.316281
1546	Blood-Cancer	GSE56237	GSM1357472	T	None	11.271463
1547	Blood-Cancer	GSE56237	GSM1357473	T	None	11.27088
1548	Blood-Cancer	GSE56237	GSM1357474	T	None	10.303781
1549	Blood-Cancer	GSE56237	GSM1357475	T	None	11.045077
1550	Blood-Cancer	GSE56237	GSM1357476	T	None	10.615629
1551	Blood-Cancer	GSE56237	GSM1357477	T	None	10.117643
1552	Blood-Cancer	GSE56237	GSM1357478	T	None	10.743152
1553	Blood-Cancer	GSE56237	GSM1357479	T	None	11.012625
1554	Blood-Cancer	GSE56237	GSM1357480	T	None	10.635718
1555	Blood-Cancer	GSE56237	GSM1357481	T	None	10.316281
1556	Blood-Cancer	GSE56237	GSM1357482	T	None	10.797662
1557	Blood-Cancer	GSE56237	GSM1357483	T	None	10.658212
1558	Blood-Cancer	GSE56237	GSM1357484	T	None	10.697836
1559	Blood-Cancer	GSE56237	GSM1357485	T	None	10.719389
1560	Blood-Cancer	GSE56237	GSM1357486	T	None	11.714675
1561	Blood-Cancer	GSE56237	GSM1357487	T	None	9.560333
1562	Blood-Cancer	GSE56237	GSM1357488	T	None	10.134426
1563	Blood-Cancer	GSE56237	GSM1357489	T	None	10.771489
1564	Blood-Cancer	GSE56237	GSM1357490	T	None	10.719389
1565	Blood-Cancer	GSE56237	GSM1357491	T	None	11.277868
1566	Blood-Cancer	GSE56315	GSM1358939	T	None	9.971543
1567	Blood-Cancer	GSE56315	GSM1358940	T	None	8.9008665
1568	Blood-Cancer	GSE56315	GSM1358941	T	None	10.303781
1569	Blood-Cancer	GSE56315	GSM1358942	T	None	10.213104
1570	Blood-Cancer	GSE56315	GSM1358943	T	None	9.368506
1571	Blood-Cancer	GSE56315	GSM1358944	T	None	9.927778
1572	Blood-Cancer	GSE56315	GSM1358945	T	None	10.144658
1573	Blood-Cancer	GSE56315	GSM1358946	T	None	9.932215
1574	Blood-Cancer	GSE56315	GSM1358947	T	None	9.271463
1575	Blood-Cancer	GSE56315	GSM1358948	T	None	9.958552
1576	Blood-Cancer	GSE56315	GSM1358949	T	None	8.985842
1577	Blood-Cancer	GSE56315	GSM1358950	T	None	9.920353
1578	Blood-Cancer	GSE56315	GSM1358951	T	None	9.698705
1579	Blood-Cancer	GSE56315	GSM1358952	T	None	9.840778
1580	Blood-Cancer	GSE56315	GSM1358953	T	None	9.871905
1581	Blood-Cancer	GSE56315	GSM1358954	T	None	9.350939
1582	Blood-Cancer	GSE56315	GSM1358955	T	None	9.449148
1583	Blood-Cancer	GSE56315	GSM1358956	T	None	9.799282
1584	Blood-Cancer	GSE56315	GSM1358957	T	None	8.7911625
1585	Blood-Cancer	GSE56315	GSM1358958	T	None	10.3442955
1586	Blood-Cancer	GSE56315	GSM1358959	T	None	9.350939
1587	Blood-Cancer	GSE56315	GSM1358960	T	None	9.238404
1588	Blood-Cancer	GSE56315	GSM1358961	T	None	9.659996
1589	Blood-Cancer	GSE56315	GSM1358962	T	None	10.055283
1590	Blood-Cancer	GSE56315	GSM1358963	T	None	9.818583
1591	Blood-Cancer	GSE56315	GSM1358964	T	None	9.47978
1592	Blood-Cancer	GSE56315	GSM1358965	T	None	8.744834
1593	Blood-Cancer	GSE56315	GSM1358966	T	None	9.51767
1594	Blood-Cancer	GSE56315	GSM1358967	T	None	9.856425
1595	Blood-Cancer	GSE56315	GSM1358968	T	None	10.045759
1596	Blood-Cancer	GSE56315	GSM1358969	T	None	10.87575
1597	Blood-Cancer	GSE56315	GSM1358970	T	None	9.355351
1598	Blood-Cancer	GSE56315	GSM1358971	T	None	9.383704
1599	Blood-Cancer	GSE56315	GSM1358972	T	None	9.823367
1600	Blood-Cancer	GSE56315	GSM1358973	T	None	9.2502985
1601	Blood-Cancer	GSE56315	GSM1358974	T	None	9.837628
1602	Blood-Cancer	GSE56315	GSM1358975	T	None	9.712527
1603	Blood-Cancer	GSE56315	GSM1358976	T	None	9.679481
1604	Blood-Cancer	GSE56315	GSM1358977	T	None	9.179909
1605	Blood-Cancer	GSE56315	GSM1358978	T	None	9.707359
1606	Blood-Cancer	GSE56315	GSM1358979	T	None	9.51767
1607	Blood-Cancer	GSE56315	GSM1358980	T	None	9.467606
1608	Blood-Cancer	GSE56315	GSM1358981	T	None	10.159871
1609	Blood-Cancer	GSE56315	GSM1358982	T	None	9.636624
1610	Blood-Cancer	GSE56315	GSM1358983	T	None	9.447083
1611	Blood-Cancer	GSE56315	GSM1358984	T	None	10.225207
1612	Blood-Cancer	GSE56315	GSM1358985	T	None	9.392318
1613	Blood-Cancer	GSE56315	GSM1358986	T	None	10.037547
1614	Blood-Cancer	GSE56315	GSM1358987	T	None	10.483816
1615	Blood-Cancer	GSE56315	GSM1358988	T	None	10.02098
1616	Blood-Cancer	GSE56315	GSM1358989	T	None	9.027906
1617	Blood-Cancer	GSE56315	GSM1358990	T	None	9.3014965
1618	Blood-Cancer	GSE56315	GSM1358991	T	None	9.209454
1619	Blood-Cancer	GSE56315	GSM1358992	T	None	9.642052
1620	Blood-Cancer	GSE56315	GSM1358993	T	None	9.605479
1621	Blood-Cancer	GSE56315	GSM1358994	T	None	10.265615
1622	Blood-Cancer	GSE56315	GSM1358995	T	None	10.0754795
1623	Blood-Cancer	GSE56315	GSM1358996	T	None	9.622052
1624	Blood-Cancer	GSE56315	GSM1358997	T	None	9.884171
1625	Blood-Cancer	GSE56315	GSM1358998	T	None	10.030667
1626	Blood-Cancer	GSE56315	GSM1358999	T	None	10.74231
1627	Blood-Cancer	GSE56315	GSM1359000	T	None	9.6564245
1628	Blood-Cancer	GSE56315	GSM1359001	T	None	10.4998455
1629	Blood-Cancer	GSE56315	GSM1359002	T	None	9.622052
1630	Blood-Cancer	GSE56315	GSM1359003	T	None	9.182394
1631	Blood-Cancer	GSE56315	GSM1359004	T	None	8.879583
1632	Blood-Cancer	GSE56315	GSM1359005	T	None	9.839204
1633	Blood-Cancer	GSE56315	GSM1359006	T	None	9.214319
1634	Blood-Cancer	GSE56315	GSM1359007	T	None	9.068778
1635	Blood-Cancer	GSE56315	GSM1359008	T	None	9.787903
1636	Blood-Cancer	GSE56315	GSM1359009	T	None	9.820179
1637	Blood-Cancer	GSE56315	GSM1359010	T	None	9.808964
1638	Blood-Cancer	GSE56315	GSM1359011	T	None	9.266787
1639	Blood-Cancer	GSE56315	GSM1359012	T	None	9.612868
1640	Blood-Cancer	GSE56315	GSM1359013	T	None	9.392318
1641	Blood-Cancer	GSE56315	GSM1359014	T	None	9.834471
1642	Blood-Cancer	GSE56315	GSM1359015	T	None	9.385862
1643	Blood-Cancer	GSE56315	GSM1359016	T	None	9.02514
1644	Blood-Cancer	GSE56315	GSM1359017	T	None	10.47472
1645	Blood-Cancer	GSE56315	GSM1359018	T	None	9.598052
1646	Blood-Cancer	GSE56315	GSM1359019	T	None	9.951284
1647	Blood-Cancer	GSE56315	GSM1359020	T	None	10.041659
1648	Blood-Cancer	GSE56315	GSM1359021	T	None	9.095397
1649	Blood-Cancer	GSE56315	GSM1359022	T	None	9.273795
1650	Blood-Cancer	GSE56315	GSM1359023	T	None	9.396605
1651	Blood-Cancer	GSE56315	GSM1359024	T	None	9.763212
1652	Blood-Cancer	GSE56315	GSM1359025	T	None	9.481799
1653	Blood-Cancer	GSE56315	GSM1359026	T	None	9.276124
1654	Blood-Cancer	GSE56315	GSM1359027	T	None	9.839204
1655	Blood-Cancer	GSE56449	GSM1361694	T	None	9.805744
1656	Blood-Cancer	GSE56449	GSM1361695	T	None	9.308339
1657	Blood-Cancer	GSE56449	GSM1361696	T	None	9.273795
1658	Blood-Cancer	GSE56449	GSM1361697	T	None	10.0754795
1659	Blood-Cancer	GSE56449	GSM1361698	T	None	9.717676
1660	Blood-Cancer	GSE56449	GSM1361699	T	None	9.511753
1661	Blood-Cancer	GSE56449	GSM1361700	T	None	9.172427
1662	Blood-Cancer	GSE56449	GSM1361701	T	None	9.432542
1663	Blood-Cancer	GSE56449	GSM1361702	T	None	9.751544
1664	Blood-Cancer	GSE56449	GSM1361703	T	None	10.224002
1665	Blood-Cancer	GSE56449	GSM1361704	T	None	10.14083
1666	Blood-Cancer	GSE56449	GSM1361705	T	None	9.991522
1667	Blood-Cancer	GSE56449	GSM1361706	T	None	9.603626
1668	Blood-Cancer	GSE56449	GSM1361707	T	None	9.9128895
1669	Blood-Cancer	GSE56449	GSM1361708	T	None	9.873445
1670	Blood-Cancer	GSE56449	GSM1361709	T	None	9.055283
1671	Blood-Cancer	GSE56449	GSM1361710	T	None	8.994353
1706	Blood-Cancer	GSE5900	GSM137167	T	None	9.459432
1707	Blood-Cancer	GSE5900	GSM137168	T	None	9.169925
1708	Blood-Cancer	GSE5900	GSM137169	T	None	9.675957
1709	Blood-Cancer	GSE5900	GSM137170	T	None	10.148477
1710	Blood-Cancer	GSE5900	GSM137171	T	None	10.118941
1711	Blood-Cancer	GSE5900	GSM137172	T	None	10.283089
1712	Blood-Cancer	GSE5900	GSM137173	T	None	9.324181
1713	Blood-Cancer	GSE5900	GSM137174	T	None	9.4346285
1714	Blood-Cancer	GSE5900	GSM137175	T	None	10.192293
1715	Blood-Cancer	GSE5900	GSM137176	T	None	9.4346285
1716	Blood-Cancer	GSE5900	GSM137177	T	None	8.700439
1717	Blood-Cancer	GSE5900	GSM137178	T	None	8.761551
1718	Blood-Cancer	GSE5900	GSM137179	T	None	9.52943
1719	Blood-Cancer	GSE5900	GSM137180	T	None	10.049849
1720	Blood-Cancer	GSE5900	GSM137181	T	None	9.920353
1721	Blood-Cancer	GSE5900	GSM137182	T	None	9.57554
1722	Blood-Cancer	GSE5900	GSM137183	T	None	9.507794
1723	Blood-Cancer	GSE5900	GSM137184	T	None	9.702172
1724	Blood-Cancer	GSE5900	GSM137185	T	None	9.3442955
1725	Blood-Cancer	GSE5900	GSM137186	T	None	9.636624
1726	Blood-Cancer	GSE5900	GSM137187	T	None	9.837628
1727	Blood-Cancer	GSE5900	GSM137188	T	None	9.375039
1728	Blood-Cancer	GSE5900	GSM137189	T	None	9.169925
1729	Blood-Cancer	GSE5900	GSM137190	T	None	9.99859
1730	Blood-Cancer	GSE5900	GSM137191	T	None	9.292321
1731	Blood-Cancer	GSE5900	GSM137192	T	None	9.321928
1732	Blood-Cancer	GSE5900	GSM137193	T	None	9.142107
1733	Blood-Cancer	GSE5900	GSM137194	T	None	9.303781
1734	Blood-Cancer	GSE5900	GSM137195	T	None	9.129283
1735	Blood-Cancer	GSE5900	GSM137196	T	None	9.511753
1736	Blood-Cancer	GSE5900	GSM137197	T	None	9.221587
1737	Blood-Cancer	GSE5900	GSM137198	T	None	8.84549
1738	Blood-Cancer	GSE5900	GSM137199	T	None	9.247928
1739	Blood-Cancer	GSE5900	GSM137200	T	None	8.909893
1740	Blood-Cancer	GSE5900	GSM137201	T	None	9.392318
1741	Blood-Cancer	GSE5900	GSM137202	T	None	9.424167
1742	Blood-Cancer	GSE5900	GSM137203	T	None	9.920353
1743	Blood-Cancer	GSE5900	GSM137204	T	None	9.306062
1744	Blood-Cancer	GSE5900	GSM137205	T	None	9.324181
1745	Blood-Cancer	GSE5900	GSM137206	T	None	8.758224
1746	Blood-Cancer	GSE5900	GSM137207	T	None	8.204571
1747	Blood-Cancer	GSE5900	GSM137208	T	None	9.715962
1748	Blood-Cancer	GSE5900	GSM137209	T	None	9.388018
1749	Blood-Cancer	GSE5900	GSM137210	T	None	9.625709
1750	Blood-Cancer	GSE5900	GSM137211	T	None	9.625709
1751	Blood-Cancer	GSE5900	GSM137212	T	None	10.4868355
1752	Blood-Cancer	GSE5900	GSM137213	T	None	10.143383
1753	Blood-Cancer	GSE5900	GSM137214	T	None	10.202124
1754	Blood-Cancer	GSE5900	GSM137215	T	None	9.794415
1755	Blood-Cancer	GSE5900	GSM137216	T	None	9.807355
1756	Blood-Cancer	GSE5900	GSM137217	T	None	9.899357
1757	Blood-Cancer	GSE5900	GSM137218	T	None	9.4998455
1758	Blood-Cancer	GSE5900	GSM137219	T	None	9.67772
1759	Blood-Cancer	GSE5900	GSM137220	T	None	9.087462
1760	Blood-Cancer	GSE5900	GSM137221	T	None	9.131857
1766	Blood-Cancer	GSE58133	GSM1401513	T	None	9.055283
1767	Blood-Cancer	GSE58133	GSM1401514	T	None	8.891784
1768	Blood-Cancer	GSE58133	GSM1401515	T	None	8.6510515
1769	Blood-Cancer	GSE58133	GSM1401516	T	None	9.541097
1770	Blood-Cancer	GSE58133	GSM1401517	T	None	10.403012
1771	Blood-Cancer	GSE58133	GSM1401518	T	None	8.379378
1772	Blood-Cancer	GSE58133	GSM1401519	T	None	8.495855
1773	Blood-Cancer	GSE58133	GSM1401520	T	None	9.159871
1774	Blood-Cancer	GSE58133	GSM1401521	T	None	8.361944
1775	Blood-Cancer	GSE58133	GSM1401522	T	None	8.933691
1776	Blood-Cancer	GSE58133	GSM1401523	T	None	7.9248123
1777	Blood-Cancer	GSE58133	GSM1401524	T	None	8.693487
1778	Blood-Cancer	GSE58133	GSM1401525	T	None	8.882643
1779	Blood-Cancer	GSE58133	GSM1401526	T	None	8.257388
1780	Blood-Cancer	GSE58133	GSM1401527	T	None	9.030667
1781	Blood-Cancer	GSE58133	GSM1401528	T	None	9.688251
1782	Blood-Cancer	GSE58133	GSM1401529	T	None	8.087462
1783	Blood-Cancer	GSE58133	GSM1401530	T	None	8.942514
1784	Blood-Cancer	GSE58133	GSM1401531	T	None	9.342074
1785	Blood-Cancer	GSE58133	GSM1401532	T	None	8.994353
1786	Blood-Cancer	GSE58133	GSM1401533	T	None	8.23362
1787	Blood-Cancer	GSE58133	GSM1401534	T	None	9.473705
1788	Blood-Cancer	GSE58133	GSM1401535	T	None	9.124122
1789	Blood-Cancer	GSE58133	GSM1401536	T	None	9.453271
1790	Blood-Cancer	GSE58133	GSM1401537	T	None	9.0223675
1791	Blood-Cancer	GSE58133	GSM1401538	T	None	7.794416
1792	Blood-Cancer	GSE58133	GSM1401539	T	None	9.118941
1793	Blood-Cancer	GSE58133	GSM1401540	T	None	9.726218
1794	Blood-Cancer	GSE58133	GSM1401541	T	None	8.948367
1795	Blood-Cancer	GSE58133	GSM1401542	T	None	7.851749
1796	Blood-Cancer	GSE58133	GSM1401543	T	None	7.768184
1797	Blood-Cancer	GSE58133	GSM1401544	T	None	9.0741415
1798	Blood-Cancer	GSE58133	GSM1401545	T	None	8.299208
1799	Blood-Cancer	GSE58133	GSM1401546	T	None	8.5736475
1800	Blood-Cancer	GSE58133	GSM1401547	T	None	8.388018
1801	Blood-Cancer	GSE58133	GSM1401548	T	None	9.579316
1802	Blood-Cancer	GSE58133	GSM1401549	T	None	9.497851
1803	Blood-Cancer	GSE58133	GSM1401550	T	None	8.936638
1804	Blood-Cancer	GSE58133	GSM1401551	T	None	8.426265
1805	Blood-Cancer	GSE58133	GSM1401552	T	None	8.682995
1806	Blood-Cancer	GSE58133	GSM1401553	T	None	8.430452
1807	Blood-Cancer	GSE58133	GSM1401554	T	None	9.095397
1808	Blood-Cancer	GSE58133	GSM1401555	T	None	8.3442955
1809	Blood-Cancer	GSE58133	GSM1401556	T	None	9.118941
1810	Blood-Cancer	GSE58133	GSM1401557	T	None	7.434628
1811	Blood-Cancer	GSE58133	GSM1401558	T	None	7.7279205
1812	Blood-Cancer	GSE58133	GSM1401559	T	None	9.839204
1813	Blood-Cancer	GSE58133	GSM1401560	T	None	9.052568
1814	Blood-Cancer	GSE58133	GSM1401561	T	None	9.2946205
1815	Blood-Cancer	GSE58133	GSM1401562	T	None	9.0168085
1816	Blood-Cancer	GSE58133	GSM1401563	T	None	8.787903
1817	Blood-Cancer	GSE58133	GSM1401564	T	None	9.1163435
1818	Blood-Cancer	GSE58133	GSM1401565	T	None	9.513727
1819	Blood-Cancer	GSE58133	GSM1401566	T	None	9.310613
1820	Blood-Cancer	GSE58133	GSM1401567	T	None	8.285402
1821	Blood-Cancer	GSE58133	GSM1401568	T	None	9.124122
1822	Blood-Cancer	GSE58133	GSM1401569	T	None	9.679481
1823	Blood-Cancer	GSE58133	GSM1401570	T	None	8.636624
1824	Blood-Cancer	GSE58133	GSM1401571	T	None	9.481799
1825	Blood-Cancer	GSE58133	GSM1401572	T	None	8.467606
1826	Blood-Cancer	GSE58133	GSM1401573	T	None	9.689998
1827	Blood-Cancer	GSE58133	GSM1401574	T	None	8.665336
1828	Blood-Cancer	GSE58133	GSM1401575	T	None	9.392318
1829	Blood-Cancer	GSE58133	GSM1401576	T	None	9.0443945
1830	Blood-Cancer	GSE58133	GSM1401577	T	None	8.703903
1831	Blood-Cancer	GSE58133	GSM1401578	T	None	9.131857
1832	Blood-Cancer	GSE58133	GSM1401579	T	None	9.946906
1833	Blood-Cancer	GSE58133	GSM1401580	T	None	8.179909
1834	Blood-Cancer	GSE58133	GSM1401581	T	None	8.682995
1835	Blood-Cancer	GSE58133	GSM1401582	T	None	8.409391
1836	Blood-Cancer	GSE58133	GSM1401583	T	None	8.483816
1837	Blood-Cancer	GSE58133	GSM1401584	T	None	8.668885
1838	Blood-Cancer	GSE58133	GSM1401585	T	None	8.960002
1839	Blood-Cancer	GSE58133	GSM1401586	T	None	7.0768156
1840	Blood-Cancer	GSE58133	GSM1401587	T	None	9.292321
1841	Blood-Cancer	GSE58133	GSM1401588	T	None	8.78136
1842	Blood-Cancer	GSE58133	GSM1401589	T	None	9.179909
1843	Blood-Cancer	GSE58133	GSM1401590	T	None	9.417852
1844	Blood-Cancer	GSE58133	GSM1401591	T	None	8.4346285
1845	Blood-Cancer	GSE58133	GSM1401592	T	None	8.577429
1846	Blood-Cancer	GSE58133	GSM1401593	T	None	8.945444
1847	Blood-Cancer	GSE58133	GSM1401594	T	None	8.417852
1848	Blood-Cancer	GSE58133	GSM1401595	T	None	7.3750396
1849	Blood-Cancer	GSE58133	GSM1401596	T	None	7.5313816
1850	Blood-Cancer	GSE58133	GSM1401597	T	None	7.665336
1851	Blood-Cancer	GSE58133	GSM1401598	T	None	8.794415
1852	Blood-Cancer	GSE58133	GSM1401599	T	None	8.459432
1853	Blood-Cancer	GSE58133	GSM1401600	T	None	9.079485
1854	Blood-Cancer	GSE58133	GSM1401601	T	None	8.661778
1855	Blood-Cancer	GSE58133	GSM1401602	T	None	8.049849
1856	Blood-Cancer	GSE58133	GSM1401603	T	None	7.523562
1857	Blood-Cancer	GSE58133	GSM1401604	T	None	8.6510515
1858	Blood-Cancer	GSE58133	GSM1401605	T	None	8.873445
1859	Blood-Cancer	GSE58133	GSM1401606	T	None	9.681238
1860	Blood-Cancer	GSE58133	GSM1401607	T	None	9.33985
1861	Blood-Cancer	GSE58133	GSM1401608	T	None	8.243174
1862	Blood-Cancer	GSE58133	GSM1401609	T	None	9.087462
1863	Blood-Cancer	GSE58133	GSM1401610	T	None	9.957102
1864	Blood-Cancer	GSE58133	GSM1401611	T	None	8.228819
1865	Blood-Cancer	GSE58133	GSM1401612	T	None	9.372865
1866	Blood-Cancer	GSE58133	GSM1401613	T	None	10.04029
1867	Blood-Cancer	GSE58133	GSM1401614	T	None	9.453271
1868	Blood-Cancer	GSE58133	GSM1401615	T	None	9.882643
1869	Blood-Cancer	GSE58133	GSM1401616	T	None	8.897845
1870	Blood-Cancer	GSE58133	GSM1401617	T	None	9.124122
1871	Blood-Cancer	GSE58133	GSM1401618	T	None	8.159871
1872	Blood-Cancer	GSE58133	GSM1401619	T	None	8.134426
1873	Blood-Cancer	GSE58133	GSM1401620	T	None	9.278449
1874	Blood-Cancer	GSE58133	GSM1401621	T	None	9.211888
1875	Blood-Cancer	GSE58133	GSM1401622	T	None	9.2946205
1876	Blood-Cancer	GSE58133	GSM1401623	T	None	8.679481
1877	Blood-Cancer	GSE58133	GSM1401624	T	None	9.098032
1878	Blood-Cancer	GSE58133	GSM1401625	T	None	8.361944
1879	Blood-Cancer	GSE58133	GSM1401626	T	None	8.357552
1880	Blood-Cancer	GSE58133	GSM1401627	T	None	8.405142
1881	Blood-Cancer	GSE58133	GSM1401628	T	None	8.3706875
1882	Blood-Cancer	GSE58133	GSM1401629	T	None	8.584963
1883	Blood-Cancer	GSE58133	GSM1401630	T	None	9.144658
1884	Blood-Cancer	GSE58133	GSM1401631	T	None	8.527477
1885	Blood-Cancer	GSE58133	GSM1401632	T	None	7.948367
1886	Blood-Cancer	GSE58445	GSM1411273	T	None	9.390169
1887	Blood-Cancer	GSE58445	GSM1411274	T	None	9.6510515
1888	Blood-Cancer	GSE58445	GSM1411275	T	None	9.744834
1889	Blood-Cancer	GSE58445	GSM1411276	T	None	10.030667
1890	Blood-Cancer	GSE58445	GSM1411277	T	None	9.598052
1891	Blood-Cancer	GSE58445	GSM1411278	T	None	10.782998
1892	Blood-Cancer	GSE58445	GSM1411279	T	None	9.709084
1893	Blood-Cancer	GSE58445	GSM1411280	T	None	10.35975
1894	Blood-Cancer	GSE58445	GSM1411281	T	None	9.97298
1895	Blood-Cancer	GSE58445	GSM1411282	T	None	9.090113
1896	Blood-Cancer	GSE58445	GSM1411283	T	None	9.702172
1897	Blood-Cancer	GSE58445	GSM1411284	T	None	11.06002
1898	Blood-Cancer	GSE58445	GSM1411285	T	None	10.970106
1899	Blood-Cancer	GSE58445	GSM1411286	T	None	10.78136
1900	Blood-Cancer	GSE58445	GSM1411287	T	None	10.407268
1901	Blood-Cancer	GSE58445	GSM1411288	T	None	10.468624
1902	Blood-Cancer	GSE58445	GSM1411289	T	None	9.3706875
1903	Blood-Cancer	GSE58445	GSM1411290	T	None	9.675957
1904	Blood-Cancer	GSE58445	GSM1411291	T	None	9.328675
1905	Blood-Cancer	GSE58445	GSM1411292	T	None	9.364135
1906	Blood-Cancer	GSE58445	GSM1411293	T	None	9.590587
1907	Blood-Cancer	GSE58445	GSM1411294	T	None	9.447083
1908	Blood-Cancer	GSE58445	GSM1411295	T	None	9.224002
1909	Blood-Cancer	GSE58445	GSM1411296	T	None	9.558421
1910	Blood-Cancer	GSE58445	GSM1411297	T	None	9.330916
1911	Blood-Cancer	GSE58445	GSM1411298	T	None	9.705632
1912	Blood-Cancer	GSE58445	GSM1411299	T	None	9.896333
1913	Blood-Cancer	GSE58445	GSM1411300	T	None	9.497851
1914	Blood-Cancer	GSE58445	GSM1411301	T	None	9.455327
1915	Blood-Cancer	GSE58445	GSM1411302	T	None	9.773139
1916	Blood-Cancer	GSE58445	GSM1411303	T	None	9.283089
1917	Blood-Cancer	GSE58445	GSM1411304	T	None	9.60177
1918	Blood-Cancer	GSE58445	GSM1411305	T	None	9.51767
1919	Blood-Cancer	GSE58445	GSM1411306	T	None	9.583083
1920	Blood-Cancer	GSE58445	GSM1411307	T	None	9.97298
1921	Blood-Cancer	GSE58445	GSM1411308	T	None	9.659996
1922	Blood-Cancer	GSE58445	GSM1411309	T	None	9.857981
1923	Blood-Cancer	GSE58445	GSM1411310	T	None	9.642052
1924	Blood-Cancer	GSE58445	GSM1411311	T	None	9.287712
1925	Blood-Cancer	GSE58445	GSM1411312	T	None	9.556506
1926	Blood-Cancer	GSE58445	GSM1411313	T	None	9.392318
1927	Blood-Cancer	GSE58445	GSM1411314	T	None	9.5961895
1928	Blood-Cancer	GSE58445	GSM1411315	T	None	10.543999
1929	Blood-Cancer	GSE58445	GSM1411316	T	None	10.057992
1930	Blood-Cancer	GSE58445	GSM1411317	T	None	9.882643
1931	Blood-Cancer	GSE58445	GSM1411318	T	None	9.868822
1932	Blood-Cancer	GSE58445	GSM1411319	T	None	10.118941
1933	Blood-Cancer	GSE58445	GSM1411320	T	None	9.2946205
1934	Blood-Cancer	GSE58445	GSM1411321	T	None	9.285402
1935	Blood-Cancer	GSE58445	GSM1411322	T	None	9.599913
1936	Blood-Cancer	GSE58445	GSM1411323	T	None	9.377211
1937	Blood-Cancer	GSE58445	GSM1411324	T	None	9.2946205
1938	Blood-Cancer	GSE58445	GSM1411325	T	None	10.115044
1939	Blood-Cancer	GSE58445	GSM1411326	T	None	10.304922
1940	Blood-Cancer	GSE58445	GSM1411327	T	None	9.038919
1941	Blood-Cancer	GSE58445	GSM1411328	T	None	9.057992
1942	Blood-Cancer	GSE58445	GSM1411329	T	None	9.207014
1943	Blood-Cancer	GSE58445	GSM1411330	T	None	9.618385
1944	Blood-Cancer	GSE58445	GSM1411331	T	None	10.0223675
1945	Blood-Cancer	GSE58445	GSM1411332	T	None	9.424167
1946	Blood-Cancer	GSE58445	GSM1411333	T	None	8.991522
1947	Blood-Cancer	GSE58445	GSM1411334	T	None	9.187352
1948	Blood-Cancer	GSE58445	GSM1411335	T	None	9.209454
1949	Blood-Cancer	GSE58445	GSM1411336	T	None	9.768185
1950	Blood-Cancer	GSE58445	GSM1411337	T	None	9.348728
1951	Blood-Cancer	GSE58445	GSM1411338	T	None	9.654636
1952	Blood-Cancer	GSE58445	GSM1411339	T	None	9.204571
1953	Blood-Cancer	GSE58445	GSM1411340	T	None	9.6564245
1954	Blood-Cancer	GSE58445	GSM1411341	T	None	9.396605
1955	Blood-Cancer	GSE58445	GSM1411342	T	None	10.249113
1956	Blood-Cancer	GSE58445	GSM1411343	T	None	9.469642
1957	Blood-Cancer	GSE58445	GSM1411344	T	None	9.497851
1958	Blood-Cancer	GSE58445	GSM1411345	T	None	10.3442955
1959	Blood-Cancer	GSE58445	GSM1411346	T	None	9.388018
1960	Blood-Cancer	GSE58445	GSM1411347	T	None	9.771489
1961	Blood-Cancer	GSE58445	GSM1411348	T	None	9.681238
1962	Blood-Cancer	GSE58445	GSM1411349	T	None	9.40088
1963	Blood-Cancer	GSE58445	GSM1411350	T	None	9.674192
1964	Blood-Cancer	GSE58445	GSM1411351	T	None	9.42836
1965	Blood-Cancer	GSE58445	GSM1411352	T	None	10.683872
1966	Blood-Cancer	GSE58445	GSM1411353	T	None	9.733015
1967	Blood-Cancer	GSE58445	GSM1411354	T	None	9.211888
1968	Blood-Cancer	GSE58445	GSM1411355	T	None	10.571753
1969	Blood-Cancer	GSE58445	GSM1411356	T	None	9.857981
1970	Blood-Cancer	GSE58445	GSM1411357	T	None	10.459432
1971	Blood-Cancer	GSE58445	GSM1411358	T	None	9.489848
1972	Blood-Cancer	GSE58445	GSM1411359	T	None	10.365229
1973	Blood-Cancer	GSE58445	GSM1411360	T	None	9.83289
1974	Blood-Cancer	GSE58445	GSM1411361	T	None	8.83605
1975	Blood-Cancer	GSE58445	GSM1411362	T	None	9.818583
1976	Blood-Cancer	GSE58445	GSM1411363	T	None	9.550747
1977	Blood-Cancer	GSE58445	GSM1411364	T	None	10.2300205
1978	Blood-Cancer	GSE58445	GSM1411365	T	None	9.847057
1979	Blood-Cancer	GSE58445	GSM1411366	T	None	10.43567
1980	Blood-Cancer	GSE58445	GSM1411367	T	None	9.987264
1981	Blood-Cancer	GSE58445	GSM1411368	T	None	11.348175
1982	Blood-Cancer	GSE58445	GSM1411369	T	None	9.5736475
1983	Blood-Cancer	GSE58445	GSM1411370	T	None	9.990104
1984	Blood-Cancer	GSE58445	GSM1411371	T	None	9.4998455
1985	Blood-Cancer	GSE58445	GSM1411372	T	None	9.83605
1986	Blood-Cancer	GSE58445	GSM1411373	T	None	9.733015
1987	Blood-Cancer	GSE58445	GSM1411374	T	None	9.967226
1988	Blood-Cancer	GSE58445	GSM1411375	T	None	9.975848
1989	Blood-Cancer	GSE58445	GSM1411376	T	None	10.384784
1990	Blood-Cancer	GSE58445	GSM1411377	T	None	10.222795
1991	Blood-Cancer	GSE58445	GSM1411378	T	None	9.497851
1992	Blood-Cancer	GSE58445	GSM1411379	T	None	9.493855
1993	Blood-Cancer	GSE58445	GSM1411380	T	None	9.629356
1994	Blood-Cancer	GSE58445	GSM1411381	T	None	9.929258
1995	Blood-Cancer	GSE58445	GSM1411382	T	None	9.226412
1996	Blood-Cancer	GSE58445	GSM1411383	T	None	10.008429
1997	Blood-Cancer	GSE58445	GSM1411384	T	None	9.746514
1998	Blood-Cancer	GSE58445	GSM1411385	T	None	8.957102
1999	Blood-Cancer	GSE58445	GSM1411386	T	None	9.0443945
2000	Blood-Cancer	GSE58445	GSM1411387	T	None	9.473705
2001	Blood-Cancer	GSE58445	GSM1411388	T	None	9.829722
2002	Blood-Cancer	GSE58445	GSM1411389	T	None	9.079485
2003	Blood-Cancer	GSE58445	GSM1411390	T	None	9.068778
2004	Blood-Cancer	GSE58445	GSM1411391	T	None	9.834471
2005	Blood-Cancer	GSE58445	GSM1411392	T	None	9.733015
2006	Blood-Cancer	GSE58445	GSM1411393	T	None	9.513727
2007	Blood-Cancer	GSE58445	GSM1411394	T	None	8.5961895
2008	Blood-Cancer	GSE58445	GSM1411395	T	None	9.746514
2009	Blood-Cancer	GSE58445	GSM1411396	T	None	9.197217
2010	Blood-Cancer	GSE58445	GSM1411397	T	None	9.569856
2011	Blood-Cancer	GSE58445	GSM1411398	T	None	9.398744
2012	Blood-Cancer	GSE58445	GSM1411399	T	None	9.432542
2013	Blood-Cancer	GSE58445	GSM1411400	T	None	9.867279
2014	Blood-Cancer	GSE58445	GSM1411401	T	None	9.554589
2015	Blood-Cancer	GSE58445	GSM1411402	T	None	9.939579
2016	Blood-Cancer	GSE58445	GSM1411403	T	None	9.503826
2017	Blood-Cancer	GSE58445	GSM1411404	T	None	9.467606
2018	Blood-Cancer	GSE58445	GSM1411405	T	None	10.389093
2019	Blood-Cancer	GSE58445	GSM1411406	T	None	9.638436
2020	Blood-Cancer	GSE58445	GSM1411407	T	None	9.696967
2021	Blood-Cancer	GSE58445	GSM1411408	T	None	8.558421
2022	Blood-Cancer	GSE58445	GSM1411409	T	None	9.453271
2023	Blood-Cancer	GSE58445	GSM1411410	T	None	9.372865
2024	Blood-Cancer	GSE58445	GSM1411411	T	None	9.816983
2025	Blood-Cancer	GSE58445	GSM1411412	T	None	10.84235
2026	Blood-Cancer	GSE58445	GSM1411413	T	None	9.3706875
2027	Blood-Cancer	GSE58445	GSM1411414	T	None	10.689998
2028	Blood-Cancer	GSE58445	GSM1411415	T	None	9.463525
2029	Blood-Cancer	GSE58445	GSM1411416	T	None	9.134426
2030	Blood-Cancer	GSE58445	GSM1411417	T	None	10.104599
2031	Blood-Cancer	GSE58445	GSM1411418	T	None	9.513727
2032	Blood-Cancer	GSE58445	GSM1411419	T	None	9.98014
2033	Blood-Cancer	GSE58445	GSM1411420	T	None	10.784635
2034	Blood-Cancer	GSE58445	GSM1411421	T	None	9.108524
2035	Blood-Cancer	GSE58445	GSM1411422	T	None	9.381543
2036	Blood-Cancer	GSE58445	GSM1411423	T	None	8.84235
2037	Blood-Cancer	GSE58445	GSM1411424	T	None	9.556506
2038	Blood-Cancer	GSE58445	GSM1411425	T	None	10.191059
2039	Blood-Cancer	GSE58445	GSM1411426	T	None	10.032045
2040	Blood-Cancer	GSE58445	GSM1411427	T	None	10.049849
2041	Blood-Cancer	GSE58445	GSM1411428	T	None	9.603626
2042	Blood-Cancer	GSE58445	GSM1411429	T	None	9.715962
2043	Blood-Cancer	GSE58445	GSM1411430	T	None	9.521601
2044	Blood-Cancer	GSE58445	GSM1411431	T	None	10.045759
2045	Blood-Cancer	GSE58445	GSM1411432	T	None	9.85331
2046	Blood-Cancer	GSE58445	GSM1411433	T	None	9.554589
2047	Blood-Cancer	GSE58445	GSM1411434	T	None	10.129283
2048	Blood-Cancer	GSE58445	GSM1411435	T	None	9.4346285
2049	Blood-Cancer	GSE58445	GSM1411436	T	None	9.763212
2050	Blood-Cancer	GSE58445	GSM1411437	T	None	9.705632
2051	Blood-Cancer	GSE58445	GSM1411438	T	None	9.848623
2052	Blood-Cancer	GSE58445	GSM1411439	T	None	9.312883
2053	Blood-Cancer	GSE58445	GSM1411440	T	None	9.424167
2054	Blood-Cancer	GSE58445	GSM1411441	T	None	10.01959
2055	Blood-Cancer	GSE58445	GSM1411442	T	None	9.226412
2056	Blood-Cancer	GSE58445	GSM1411443	T	None	9.457381
2057	Blood-Cancer	GSE58445	GSM1411444	T	None	9.754888
2058	Blood-Cancer	GSE58445	GSM1411445	T	None	9.823367
2059	Blood-Cancer	GSE58445	GSM1411446	T	None	9.47978
2060	Blood-Cancer	GSE58445	GSM1411447	T	None	10.008429
2061	Blood-Cancer	GSE58445	GSM1411448	T	None	9.537218
2062	Blood-Cancer	GSE58445	GSM1411449	T	None	10.072803
2063	Blood-Cancer	GSE58445	GSM1411450	T	None	9.398744
2064	Blood-Cancer	GSE58445	GSM1411451	T	None	9.481799
2065	Blood-Cancer	GSE58445	GSM1411452	T	None	9.679481
2066	Blood-Cancer	GSE58445	GSM1411453	T	None	9.583083
2067	Blood-Cancer	GSE58445	GSM1411454	T	None	9.789534
2068	Blood-Cancer	GSE58445	GSM1411455	T	None	10.310613
2069	Blood-Cancer	GSE58445	GSM1411456	T	None	9.535275
2070	Blood-Cancer	GSE58445	GSM1411457	T	None	9.763212
2071	Blood-Cancer	GSE58445	GSM1411458	T	None	9.577429
2072	Blood-Cancer	GSE58445	GSM1411459	T	None	9.58684
2073	Blood-Cancer	GSE58445	GSM1411460	T	None	9.372865
2074	Blood-Cancer	GSE58445	GSM1411461	T	None	9.894817
2075	Blood-Cancer	GSE58445	GSM1411462	T	None	9.834471
2076	Blood-Cancer	GSE58445	GSM1411463	T	None	9.709084
2077	Blood-Cancer	GSE58445	GSM1411464	T	None	9.519636
2078	Blood-Cancer	GSE58445	GSM1411465	T	None	9.134426
2079	Blood-Cancer	GSE58565	GSM1414207	T	None	9.970106
2080	Blood-Cancer	GSE58565	GSM1414208	T	None	9.515699
2081	Blood-Cancer	GSE58565	GSM1414209	T	None	10.8572035
2082	Blood-Cancer	GSE58565	GSM1414210	T	None	9.627534
2083	Blood-Cancer	GSE58565	GSM1414211	T	None	10.187352
2084	Blood-Cancer	GSE58565	GSM1414212	T	None	9.5622425
2085	Blood-Cancer	GSE58565	GSM1414213	T	None	9.952742
2086	Blood-Cancer	GSE58565	GSM1414214	T	None	9.618385
2087	Blood-Cancer	GSE58565	GSM1414215	T	None	9.88722
2088	Blood-Cancer	GSE58565	GSM1414216	T	None	10.393391
2089	Blood-Cancer	GSE58565	GSM1414217	T	None	9.411511
2090	Blood-Cancer	GSE58565	GSM1414218	T	None	10.738092
2091	Blood-Cancer	GSE58565	GSM1414219	T	None	9.714246
2092	Blood-Cancer	GSE58565	GSM1414220	T	None	10.283089
2093	Blood-Cancer	GSE58565	GSM1414221	T	None	9.2526655
2094	Blood-Cancer	GSE58565	GSM1414222	T	None	9.501837
2095	Blood-Cancer	GSE58565	GSM1414223	T	None	7.960002
2096	Blood-Cancer	GSE58831	GSM1420552	T	None	10.582142
2097	Blood-Cancer	GSE58831	GSM1420554	T	None	10.706496
2098	Blood-Cancer	GSE58831	GSM1420555	T	None	10.41257
2099	Blood-Cancer	GSE58831	GSM1420556	T	None	10.550747
2100	Blood-Cancer	GSE58831	GSM1420557	T	None	10.178665
2101	Blood-Cancer	GSE58831	GSM1420558	T	None	9.207014
2102	Blood-Cancer	GSE58831	GSM1420559	T	None	10.345406
2103	Blood-Cancer	GSE58831	GSM1420560	T	None	10.330916
2104	Blood-Cancer	GSE58831	GSM1420561	T	None	10.581201
2105	Blood-Cancer	GSE58831	GSM1420562	T	None	9.515699
2106	Blood-Cancer	GSE58831	GSM1420563	T	None	9.891784
2107	Blood-Cancer	GSE58831	GSM1420564	T	None	10.108524
2108	Blood-Cancer	GSE58831	GSM1420565	T	None	10.083479
2109	Blood-Cancer	GSE58831	GSM1420566	T	None	10.067434
2110	Blood-Cancer	GSE58831	GSM1420567	T	None	9.714246
2111	Blood-Cancer	GSE58831	GSM1420568	T	None	10.068778
2112	Blood-Cancer	GSE59307	GSM1434743	T	None	9.965784
2113	Blood-Cancer	GSE59307	GSM1434744	T	None	10.360847
2114	Blood-Cancer	GSE59307	GSM1434745	T	None	10.388018
2115	Blood-Cancer	GSE59307	GSM1434746	T	None	10.445015
2116	Blood-Cancer	GSE59307	GSM1434747	T	None	10.514714
2117	Blood-Cancer	GSE59307	GSM1434748	T	None	10.409391
2118	Blood-Cancer	GSE59307	GSM1434749	T	None	11.152919
2119	Blood-Cancer	GSE59307	GSM1434750	T	None	10.598983
2120	Blood-Cancer	GSE59307	GSM1434751	T	None	8.554589
2121	Blood-Cancer	GSE59307	GSM1434752	T	None	10.485829
2122	Blood-Cancer	GSE59307	GSM1434753	T	None	10.292321
2123	Blood-Cancer	GSE59307	GSM1434754	T	None	10.174926
2124	Blood-Cancer	GSE59307	GSM1434755	T	None	10.26092
2125	Blood-Cancer	GSE59307	GSM1434756	T	None	9.219169
2158	Blood-Cancer	GSE6338	GSM146142	T	None	9.422065
2159	Blood-Cancer	GSE6338	GSM146143	T	None	8.129283
2160	Blood-Cancer	GSE6338	GSM146144	T	None	9.560333
2161	Blood-Cancer	GSE6338	GSM146145	T	None	9.79604
2162	Blood-Cancer	GSE6338	GSM146146	T	None	9.515699
2163	Blood-Cancer	GSE6338	GSM146147	T	None	9.592457
2164	Blood-Cancer	GSE6338	GSM146148	T	None	8.5736475
2165	Blood-Cancer	GSE6338	GSM146149	T	None	9.515699
2166	Blood-Cancer	GSE6338	GSM146150	T	None	9.355351
2167	Blood-Cancer	GSE6338	GSM146151	T	None	9.324181
2168	Blood-Cancer	GSE6338	GSM146152	T	None	9.440869
2169	Blood-Cancer	GSE6338	GSM146153	T	None	9.776433
2170	Blood-Cancer	GSE6338	GSM146154	T	None	9.519636
2171	Blood-Cancer	GSE6338	GSM146155	T	None	9.379378
2172	Blood-Cancer	GSE6338	GSM146156	T	None	9.544965
2173	Blood-Cancer	GSE6338	GSM146157	T	None	9.276124
2174	Blood-Cancer	GSE6338	GSM146158	T	None	8.7911625
2175	Blood-Cancer	GSE6338	GSM146159	T	None	9.535275
2176	Blood-Cancer	GSE6338	GSM146160	T	None	9.874981
2177	Blood-Cancer	GSE6338	GSM146161	T	None	9.643856
2178	Blood-Cancer	GSE6338	GSM146162	T	None	8.9008665
2179	Blood-Cancer	GSE6338	GSM146163	T	None	8.870365
2180	Blood-Cancer	GSE6338	GSM146164	T	None	9.543032
2181	Blood-Cancer	GSE6338	GSM146165	T	None	9.605479
2182	Blood-Cancer	GSE6338	GSM146166	T	None	9.204571
2183	Blood-Cancer	GSE6338	GSM146167	T	None	9.537218
2184	Blood-Cancer	GSE6338	GSM146168	T	None	9.738092
2185	Blood-Cancer	GSE6338	GSM146169	T	None	9.984419
2186	Blood-Cancer	GSE6338	GSM146170	T	None	9.509775
2187	Blood-Cancer	GSE6338	GSM146171	T	None	8.771489
2188	Blood-Cancer	GSE6338	GSM146172	T	None	9.878051
2189	Blood-Cancer	GSE6338	GSM146173	T	None	9.084808
2190	Blood-Cancer	GSE6338	GSM146174	T	None	9.471675
2191	Blood-Cancer	GSE6338	GSM146175	T	None	9.149747
2192	Blood-Cancer	GSE6338	GSM146176	T	None	8.84235
2193	Blood-Cancer	GSE6338	GSM146177	T	None	9.926296
2194	Blood-Cancer	GSE6338	GSM146178	T	None	10.1848755
2195	Blood-Cancer	GSE6338	GSM146179	T	None	9.357552
2196	Blood-Cancer	GSE6338	GSM146180	T	None	9.243174
2197	Blood-Cancer	GSE6338	GSM146181	T	None	10.1674185
2198	Blood-Cancer	GSE6338	GSM146182	T	None	9.192293
2199	Blood-Cancer	GSE60327	GSM1471688	T	None	10.540128
2200	Blood-Cancer	GSE60327	GSM1471690	T	None	9.894817
2201	Blood-Cancer	GSE60926	GSM1493736	T	None	9.991522
2202	Blood-Cancer	GSE60926	GSM1493737	T	None	10.067434
2203	Blood-Cancer	GSE60926	GSM1493738	T	None	9.346514
2204	Blood-Cancer	GSE60926	GSM1493739	T	None	9.197217
2205	Blood-Cancer	GSE60926	GSM1493740	T	None	9.632996
2206	Blood-Cancer	GSE60926	GSM1493741	T	None	10.672425
2207	Blood-Cancer	GSE60926	GSM1493742	T	None	9.328675
2208	Blood-Cancer	GSE60926	GSM1493743	T	None	10.482808
2209	Blood-Cancer	GSE60926	GSM1493744	T	None	9.1674185
2210	Blood-Cancer	GSE60926	GSM1493745	T	None	9.5736475
2211	Blood-Cancer	GSE60926	GSM1493746	T	None	11.144658
2212	Blood-Cancer	GSE60926	GSM1493747	T	None	10.178665
2213	Blood-Cancer	GSE60926	GSM1493748	T	None	8.84235
2214	Blood-Cancer	GSE60926	GSM1493749	T	None	10.321928
2215	Blood-Cancer	GSE60926	GSM1493750	T	None	10.182394
2216	Blood-Cancer	GSE60926	GSM1493751	T	None	9.897845
2217	Blood-Cancer	GSE60926	GSM1493752	T	None	10.60177
2218	Blood-Cancer	GSE60926	GSM1493753	T	None	10.859535
2219	Blood-Cancer	GSE60926	GSM1493754	T	None	8.744834
2220	Blood-Cancer	GSE60926	GSM1493755	T	None	9.99859
2221	Blood-Cancer	GSE60926	GSM1493756	T	None	10.873445
2222	Blood-Cancer	GSE60926	GSM1493757	T	None	10.138271
2223	Blood-Cancer	GSE60926	GSM1493758	T	None	10.291171
2224	Blood-Cancer	GSE60926	GSM1493759	T	None	11.592457
2225	Blood-Cancer	GSE60926	GSM1493760	T	None	9.355351
2226	Blood-Cancer	GSE60926	GSM1493761	T	None	9.296916
2227	Blood-Cancer	GSE60926	GSM1493762	T	None	9.451211
2228	Blood-Cancer	GSE60926	GSM1493763	T	None	10.715962
2229	Blood-Cancer	GSE60926	GSM1493764	T	None	9.684749
2230	Blood-Cancer	GSE60926	GSM1493765	T	None	10.219169
2231	Blood-Cancer	GSE60926	GSM1493766	T	None	9.005625
2232	Blood-Cancer	GSE60926	GSM1493767	T	None	8.643856
2233	Blood-Cancer	GSE60926	GSM1493768	T	None	10.531382
2234	Blood-Cancer	GSE60926	GSM1493769	T	None	11.146568
2235	Blood-Cancer	GSE60926	GSM1493770	T	None	7.9068904
2236	Blood-Cancer	GSE60926	GSM1493771	T	None	10.912141
2237	Blood-Cancer	GSE60926	GSM1493772	T	None	10.710807
2238	Blood-Cancer	GSE60926	GSM1493773	T	None	8.491853
2239	Blood-Cancer	GSE60926	GSM1493774	T	None	10.36304
2240	Blood-Cancer	GSE60926	GSM1493775	T	None	10.568906
2241	Blood-Cancer	GSE60926	GSM1493776	T	None	8.668885
2242	Blood-Cancer	GSE60926	GSM1493777	T	None	10.74231
2243	Blood-Cancer	GSE60926	GSM1493778	T	None	9.782998
2244	Blood-Cancer	GSE60926	GSM1493779	T	None	10.644757
2245	Blood-Cancer	GSE60926	GSM1493780	T	None	9.445015
2246	Blood-Cancer	GSE60926	GSM1493781	T	None	10.314016
2247	Blood-Cancer	GSE60926	GSM1493782	T	None	10.222795
2248	Blood-Cancer	GSE60926	GSM1493783	T	None	9.859535
2249	Blood-Cancer	GSE60926	GSM1493784	T	None	10.257388
2250	Blood-Cancer	GSE60926	GSM1493785	T	None	10.759889
2251	Blood-Cancer	GSE61275	GSM1501287	T	None	11.740624
2253	Blood-Cancer	GSE61578	GSM1508700	T	None	10.542065
2254	Blood-Cancer	GSE61578	GSM1508703	T	None	11.576012
2255	Blood-Cancer	GSE61578	GSM1508705	T	None	11.304351
2256	Blood-Cancer	GSE61578	GSM1508706	T	None	11.129927
2257	Blood-Cancer	GSE61578	GSM1508707	T	None	11.120238
2258	Blood-Cancer	GSE61578	GSM1508729	T	None	8.84235
2259	Blood-Cancer	GSE61578	GSM1508730	T	None	10.511753
2260	Blood-Cancer	GSE61578	GSM1508731	T	None	10.638436
2261	Blood-Cancer	GSE61578	GSM1508732	T	None	10.530406
2262	Blood-Cancer	GSE61578	GSM1508733	T	None	11.891784
2263	Blood-Cancer	GSE61578	GSM1508734	T	None	11.683872
2264	Blood-Cancer	GSE61804	GSM1514033	T	None	10.609179
2265	Blood-Cancer	GSE61804	GSM1514034	T	None	10.610102
2266	Blood-Cancer	GSE61804	GSM1514035	T	None	11.054605
2267	Blood-Cancer	GSE61804	GSM1514036	T	None	10.35975
2268	Blood-Cancer	GSE61804	GSM1514037	T	None	9.753217
2269	Blood-Cancer	GSE61804	GSM1514038	T	None	10.360847
2270	Blood-Cancer	GSE61804	GSM1514039	T	None	9.871905
2271	Blood-Cancer	GSE61804	GSM1514040	T	None	11.066762
2272	Blood-Cancer	GSE61804	GSM1514041	T	None	8.686501
2273	Blood-Cancer	GSE61804	GSM1514042	T	None	10.356452
2274	Blood-Cancer	GSE61804	GSM1514043	T	None	10.228819
2275	Blood-Cancer	GSE61804	GSM1514044	T	None	10.236014
2276	Blood-Cancer	GSE61804	GSM1514045	T	None	10.117643
2277	Blood-Cancer	GSE61804	GSM1514046	T	None	10.207014
2278	Blood-Cancer	GSE61804	GSM1514047	T	None	9.952742
2279	Blood-Cancer	GSE61804	GSM1514048	T	None	10.309476
2280	Blood-Cancer	GSE61804	GSM1514049	T	None	9.199673
2281	Blood-Cancer	GSE61804	GSM1514050	T	None	10.287712
2282	Blood-Cancer	GSE61804	GSM1514051	T	None	10.276124
2283	Blood-Cancer	GSE61804	GSM1514052	T	None	10.527477
2284	Blood-Cancer	GSE61804	GSM1514053	T	None	9.797662
2285	Blood-Cancer	GSE61804	GSM1514054	T	None	10.0741415
2286	Blood-Cancer	GSE61804	GSM1514055	T	None	10.488844
2287	Blood-Cancer	GSE61804	GSM1514056	T	None	10.511753
2288	Blood-Cancer	GSE61804	GSM1514057	T	None	9.769837
2289	Blood-Cancer	GSE61804	GSM1514058	T	None	10.23721
2290	Blood-Cancer	GSE61804	GSM1514059	T	None	9.874981
2291	Blood-Cancer	GSE61804	GSM1514060	T	None	10.56415
2292	Blood-Cancer	GSE61804	GSM1514061	T	None	10.312883
2293	Blood-Cancer	GSE61804	GSM1514062	T	None	10.634811
2294	Blood-Cancer	GSE61804	GSM1514063	T	None	10.47472
2295	Blood-Cancer	GSE61804	GSM1514064	T	None	9.761551
2296	Blood-Cancer	GSE61804	GSM1514065	T	None	11.032045
2297	Blood-Cancer	GSE61804	GSM1514066	T	None	10.28193
2298	Blood-Cancer	GSE61804	GSM1514067	T	None	10.989394
2299	Blood-Cancer	GSE61804	GSM1514068	T	None	10.489848
2300	Blood-Cancer	GSE61804	GSM1514069	T	None	10.336507
2301	Blood-Cancer	GSE61804	GSM1514070	T	None	10.682995
2302	Blood-Cancer	GSE61804	GSM1514071	T	None	10.859535
2303	Blood-Cancer	GSE61804	GSM1514072	T	None	10.273795
2304	Blood-Cancer	GSE61804	GSM1514073	T	None	10.243174
2305	Blood-Cancer	GSE61804	GSM1514074	T	None	10.570805
2306	Blood-Cancer	GSE61804	GSM1514075	T	None	9.985842
2307	Blood-Cancer	GSE61804	GSM1514077	T	None	10.802516
2308	Blood-Cancer	GSE61804	GSM1514078	T	None	10.28077
2309	Blood-Cancer	GSE61804	GSM1514079	T	None	9.060696
2310	Blood-Cancer	GSE61804	GSM1514080	T	None	9.729621
2311	Blood-Cancer	GSE61804	GSM1514081	T	None	10.628446
2312	Blood-Cancer	GSE61804	GSM1514082	T	None	10.300352
2313	Blood-Cancer	GSE61804	GSM1514083	T	None	10.884171
2314	Blood-Cancer	GSE61804	GSM1514084	T	None	10.684749
2315	Blood-Cancer	GSE61804	GSM1514085	T	None	10.71682
2316	Blood-Cancer	GSE61804	GSM1514086	T	None	10.621136
2317	Blood-Cancer	GSE61804	GSM1514087	T	None	10.293471
2318	Blood-Cancer	GSE61804	GSM1514088	T	None	9.949826
2319	Blood-Cancer	GSE61804	GSM1514089	T	None	10.142107
2320	Blood-Cancer	GSE61804	GSM1514090	T	None	10.052568
2321	Blood-Cancer	GSE61804	GSM1514091	T	None	10.355351
2322	Blood-Cancer	GSE61804	GSM1514092	T	None	9.733015
2323	Blood-Cancer	GSE61804	GSM1514093	T	None	10.023754
2324	Blood-Cancer	GSE61804	GSM1514094	T	None	9.864186
2325	Blood-Cancer	GSE61804	GSM1514095	T	None	10.673309
2326	Blood-Cancer	GSE61804	GSM1514096	T	None	10.328675
2327	Blood-Cancer	GSE61804	GSM1514097	T	None	10.328675
2328	Blood-Cancer	GSE61804	GSM1514098	T	None	10.581201
2329	Blood-Cancer	GSE61804	GSM1514099	T	None	10.200898
2330	Blood-Cancer	GSE61804	GSM1514100	T	None	10.897845
2331	Blood-Cancer	GSE61804	GSM1514101	T	None	9.906891
2332	Blood-Cancer	GSE61804	GSM1514102	T	None	11.086136
2333	Blood-Cancer	GSE61804	GSM1514103	T	None	10.2300205
2334	Blood-Cancer	GSE61804	GSM1514104	T	None	10.556506
2335	Blood-Cancer	GSE61804	GSM1514105	T	None	10.83684
2336	Blood-Cancer	GSE61804	GSM1514106	T	None	10.169925
2337	Blood-Cancer	GSE61804	GSM1514107	T	None	10.2179575
2338	Blood-Cancer	GSE61804	GSM1514108	T	None	10.813781
2339	Blood-Cancer	GSE61804	GSM1514109	T	None	10.5961895
2340	Blood-Cancer	GSE61804	GSM1514110	T	None	10.644757
2341	Blood-Cancer	GSE61804	GSM1514111	T	None	9.761551
2342	Blood-Cancer	GSE61804	GSM1514112	T	None	10.416798
2343	Blood-Cancer	GSE61804	GSM1514113	T	None	10.510764
2344	Blood-Cancer	GSE61804	GSM1514114	T	None	10.13057
2345	Blood-Cancer	GSE61804	GSM1514115	T	None	10.709946
2346	Blood-Cancer	GSE61804	GSM1514116	T	None	10.920353
2347	Blood-Cancer	GSE61804	GSM1514117	T	None	9.870365
2348	Blood-Cancer	GSE61804	GSM1514118	T	None	9.236014
2349	Blood-Cancer	GSE61804	GSM1514119	T	None	10.579316
2350	Blood-Cancer	GSE61804	GSM1514120	T	None	10.162392
2351	Blood-Cancer	GSE61804	GSM1514121	T	None	10.144658
2352	Blood-Cancer	GSE61804	GSM1514122	T	None	10.931477
2353	Blood-Cancer	GSE61804	GSM1514123	T	None	9.665336
2354	Blood-Cancer	GSE61804	GSM1514124	T	None	10.542065
2355	Blood-Cancer	GSE61804	GSM1514125	T	None	10.2842455
2356	Blood-Cancer	GSE61804	GSM1514127	T	None	10.17742
2357	Blood-Cancer	GSE61804	GSM1514128	T	None	10.932215
2358	Blood-Cancer	GSE61804	GSM1514129	T	None	10.72707
2359	Blood-Cancer	GSE61804	GSM1514130	T	None	10.468624
2360	Blood-Cancer	GSE61804	GSM1514131	T	None	9.909893
2361	Blood-Cancer	GSE61804	GSM1514132	T	None	10.833681
2362	Blood-Cancer	GSE61804	GSM1514133	T	None	10.835261
2363	Blood-Cancer	GSE61804	GSM1514134	T	None	11.064069
2364	Blood-Cancer	GSE61804	GSM1514135	T	None	10.895576
2365	Blood-Cancer	GSE61804	GSM1514136	T	None	10.700439
2366	Blood-Cancer	GSE61804	GSM1514137	T	None	11.045077
2367	Blood-Cancer	GSE61804	GSM1514138	T	None	9.8008995
2368	Blood-Cancer	GSE61804	GSM1514139	T	None	9.778077
2369	Blood-Cancer	GSE61804	GSM1514140	T	None	10.524542
2370	Blood-Cancer	GSE61804	GSM1514141	T	None	10.686501
2371	Blood-Cancer	GSE61804	GSM1514142	T	None	10.786269
2372	Blood-Cancer	GSE61804	GSM1514143	T	None	9.88722
2373	Blood-Cancer	GSE61804	GSM1514145	T	None	10.210671
2374	Blood-Cancer	GSE61804	GSM1514146	T	None	10.396605
2375	Blood-Cancer	GSE61804	GSM1514148	T	None	9.829722
2376	Blood-Cancer	GSE61804	GSM1514149	T	None	10.1848755
2377	Blood-Cancer	GSE61804	GSM1514150	T	None	10.290019
2378	Blood-Cancer	GSE61804	GSM1514151	T	None	10.786269
2379	Blood-Cancer	GSE61804	GSM1514153	T	None	9.598052
2380	Blood-Cancer	GSE61804	GSM1514154	T	None	9.856425
2381	Blood-Cancer	GSE61804	GSM1514155	T	None	9.975848
2382	Blood-Cancer	GSE61804	GSM1514156	T	None	10.63753
2383	Blood-Cancer	GSE61804	GSM1514157	T	None	10.403012
2384	Blood-Cancer	GSE61804	GSM1514158	T	None	9.381543
2385	Blood-Cancer	GSE61804	GSM1514159	T	None	10.115044
2386	Blood-Cancer	GSE61804	GSM1514160	T	None	9.705632
2387	Blood-Cancer	GSE61804	GSM1514161	T	None	10.492855
2388	Blood-Cancer	GSE61804	GSM1514162	T	None	10.41257
2389	Blood-Cancer	GSE61804	GSM1514163	T	None	10.492855
2390	Blood-Cancer	GSE61804	GSM1514164	T	None	10.052568
2391	Blood-Cancer	GSE61804	GSM1514165	T	None	9.643856
2392	Blood-Cancer	GSE61804	GSM1514166	T	None	10.120238
2393	Blood-Cancer	GSE61804	GSM1514167	T	None	9.779719
2394	Blood-Cancer	GSE61804	GSM1514168	T	None	9.9008665
2395	Blood-Cancer	GSE61804	GSM1514169	T	None	9.78136
2396	Blood-Cancer	GSE61804	GSM1514170	T	None	10.8902645
2397	Blood-Cancer	GSE61804	GSM1514171	T	None	10.511753
2398	Blood-Cancer	GSE61804	GSM1514172	T	None	10.5622425
2399	Blood-Cancer	GSE61804	GSM1514173	T	None	10.41257
2400	Blood-Cancer	GSE61804	GSM1514174	T	None	10.358651
2401	Blood-Cancer	GSE61804	GSM1514175	T	None	10.52943
2402	Blood-Cancer	GSE61804	GSM1514176	T	None	10.41996
2403	Blood-Cancer	GSE61804	GSM1514177	T	None	10.187352
2404	Blood-Cancer	GSE61804	GSM1514179	T	None	9.9307375
2405	Blood-Cancer	GSE61804	GSM1514180	T	None	11.005625
2406	Blood-Cancer	GSE61804	GSM1514181	T	None	10.3663225
2407	Blood-Cancer	GSE61804	GSM1514182	T	None	10.347621
2408	Blood-Cancer	GSE61804	GSM1514183	T	None	9.48784
2409	Blood-Cancer	GSE61804	GSM1514184	T	None	10.914385
2410	Blood-Cancer	GSE61804	GSM1514185	T	None	10.134426
2411	Blood-Cancer	GSE61804	GSM1514186	T	None	9.463525
2412	Blood-Cancer	GSE61804	GSM1514187	T	None	10.735556
2413	Blood-Cancer	GSE61804	GSM1514188	T	None	10.310613
2414	Blood-Cancer	GSE61804	GSM1514189	T	None	9.992938
2415	Blood-Cancer	GSE61804	GSM1514190	T	None	10.088788
2416	Blood-Cancer	GSE61804	GSM1514191	T	None	10.145932
2417	Blood-Cancer	GSE61804	GSM1514193	T	None	10.544965
2418	Blood-Cancer	GSE61804	GSM1514194	T	None	10.300352
2419	Blood-Cancer	GSE61804	GSM1514195	T	None	10.459432
2420	Blood-Cancer	GSE61804	GSM1514196	T	None	9.337622
2421	Blood-Cancer	GSE61804	GSM1514197	T	None	11.306062
2422	Blood-Cancer	GSE61804	GSM1514198	T	None	11.092757
2423	Blood-Cancer	GSE61804	GSM1514199	T	None	9.489848
[truncated: 39,294 more rows]
